# Supplementary material for: RNA m6A reader YTHDF2 facilitates lung adenocarcinoma cell proliferation and metastasis by targeting the AXIN1/Wnt/β-catenin signaling
Source: Cell Death Dis. 2021 May 13;12(5):479. doi: 10.1038/s41419-021-03763-z (PMC8116339; doi:10.1038/s41419-021-03763-z)
Supplement: Supplementary file 4 — Table S3 [file 41419_2021_3763_MOESM4_ESM.xlsx]

## Sheet: up
Chr	start	end	strand	gene_id	gene_name	transcript_id	Description	fc(shY2-2/shNC)	log2(fc)	pval	qval	regulation	significant
chr17	75898645	75930129	-	ENSG00000267426	AC087289.3	ENST00000593156;ENST00000590947;ENST00000587556		56.687	5.82495	7.70642e-13	1.06295e-08	up	yes
chr5	132410832	132646079	+	ENSG00000283782	AC116366.3	ENST00000638568;ENST00000640655;ENST00000638452;ENST00000639899;ENST00000638504		40.4372	5.33761	1.47943e-11	1.02029e-07	up	yes
chr11	62559603	62591531	-	ENSG00000255508	AP002990.1	ENST00000496634;ENST00000526409;ENST00000534745		23.5353	4.55675	1.48159e-09	6.81186e-06	up	yes
chr14	49620815	49623480	-	ENSG00000258377	AL139099.2	ENST00000555043		17.8491	4.15778	2.83798e-08	7.82886e-05	up	yes
chr19	58278966	58315197	+	ENSG00000267216	AC020915.2	ENST00000591325		14.4796	3.85595	1.6112e-07	0.000317476	up	yes
chrX	119588337	119605895	-	ENSG00000186416	NKRF	ENST00000304449;ENST00000371527;ENST00000542113;ENST00000487600	NFKB repressing factor [Source:HGNC Symbol;Acc:HGNC:19374]	14.0241	3.80984	2.07017e-07	0.000356924	up	yes
chr17	15571491	15651653	-	ENSG00000251537	AC005324.3	ENST00000455584		10.9342	3.45078	1.65398e-06	0.00253481	up	yes
chr19	56595264	56626481	+	ENSG00000197951	ZNF71	ENST00000328070;ENST00000594944;ENST00000599599	zinc finger protein 71 [Source:HGNC Symbol;Acc:HGNC:13141]	9.6614	3.27223	5.09391e-06	0.0063873	up	yes
chr22	37658727	37666934	+	ENSG00000241360	PDXP	ENST00000215904;ENST00000403251	pyridoxal phosphatase [Source:HGNC Symbol;Acc:HGNC:30259]	8.752	3.12961	1.00537e-05	0.0092447	up	yes
chr7	139341360	139422599	+	ENSG00000269955	C7orf55-LUC7L2	ENST00000541515	C7orf55-LUC7L2 readthrough [Source:HGNC Symbol;Acc:HGNC:44671]	7.26177	2.86032	5.57974e-05	0.040506	up	yes
chr20	49903391	49915508	-	ENSG00000158480	SPATA2	ENST00000422556;ENST00000289431	spermatogenesis associated 2 [Source:HGNC Symbol;Acc:HGNC:14681]	6.53049	2.70719	0.000102119	0.0704266	up	yes
chr1	633696	634376	+	ENSG00000248527	MTATP6P1	ENST00000514057	mitochondrially encoded ATP synthase 6 pseudogene 1 [Source:HGNC Symbol;Acc:HGNC:44575]	6.41613	2.6817	0.000110543	0.0726058	up	yes
chr2	232547968	232550592	-	ENSG00000221944	TIGD1	ENST00000408957	tigger transposable element derived 1 [Source:HGNC Symbol;Acc:HGNC:14523]	6.26591	2.64752	0.000166552	0.10442	up	yes
chr22	38200767	38216511	+	ENSG00000185022	MAFF	ENST00000338483;ENST00000538999;ENST00000441709;ENST00000407965;ENST00000624676	MAF bZIP transcription factor F [Source:HGNC Symbol;Acc:HGNC:6780]	5.82021	2.54107	0.000340226	0.18049	up	yes
chr19	58451604	58457833	+	ENSG00000249471	ZNF324B	ENST00000598244;ENST00000599194;ENST00000336614;ENST00000599193;ENST00000594214;ENST00000545523	zinc finger protein 324B [Source:HGNC Symbol;Acc:HGNC:33107]	5.50101	2.4597	0.000464467	0.219549	up	yes
chr12	10212458	10223130	+	ENSG00000139112	GABARAPL1	ENST00000540424;ENST00000266458;ENST00000544284;ENST00000545859;ENST00000537201;ENST00000541960;ENST00000539289;ENST00000546017;ENST00000535576;ENST00000629504;ENST00000545047;ENST00000541453;ENST00000421801;ENST00000539408;ENST00000545887;ENST00000543602	GABA type A receptor associated protein like 1 [Source:HGNC Symbol;Acc:HGNC:4068]	5.24264	2.39029	0.000481123	0.219549	up	yes
chr22	41367333	41399326	+	ENSG00000167074	TEF	ENST00000266304;ENST00000406644	TEF, PAR bZIP transcription factor [Source:HGNC Symbol;Acc:HGNC:11722]	4.97534	2.31479	0.000766363	0.278169	up	yes
chr1	167721192	167791919	+	ENSG00000197965	MPZL1	ENST00000392121;ENST00000448405;ENST00000367853;ENST00000474729;ENST00000359523;ENST00000465787;ENST00000403379;ENST00000464954;ENST00000474859;ENST00000487858;ENST00000498279	myelin protein zero like 1 [Source:HGNC Symbol;Acc:HGNC:7226]	4.74413	2.24614	0.000942859	0.333458	up	yes
chr20	50184598	50191498	-	ENSG00000277449	CEBPB-AS1	ENST00000613921	CEBPB antisense RNA 1 [Source:HGNC Symbol;Acc:HGNC:51226]	4.93064	2.30178	0.00113188	0.362293	up	yes
chr4	1249300	1288291	+	ENSG00000196810	CTBP1-AS2	ENST00000357591;ENST00000514984;ENST00000505364;ENST00000507044;ENST00000581398;ENST00000578730	CTBP1 antisense RNA 2 (head to head) [Source:HGNC Symbol;Acc:HGNC:28307]	4.82446	2.27037	0.00113467	0.362293	up	yes
chr5	149345430	149354583	+	ENSG00000164284	GRPEL2	ENST00000329271;ENST00000507562;ENST00000416916;ENST00000513661	GrpE like 2, mitochondrial [Source:HGNC Symbol;Acc:HGNC:21060]	4.57577	2.19401	0.00128181	0.39289	up	yes
chr7	66628767	66649067	+	ENSG00000243335	KCTD7	ENST00000638540;ENST00000639828;ENST00000639879;ENST00000640851;ENST00000640385;ENST00000640234	potassium channel tetramerization domain containing 7 [Source:HGNC Symbol;Acc:HGNC:21957]	4.53822	2.18213	0.00141609	0.415577	up	yes
chr16	57248547	57284687	-	ENSG00000102934	PLLP	ENST00000219207;ENST00000613167;ENST00000564376	plasmolipin [Source:HGNC Symbol;Acc:HGNC:18553]	4.46613	2.15903	0.00153286	0.433088	up	yes
chr22	29554808	29581337	-	ENSG00000184117	NIPSNAP1	ENST00000216121;ENST00000494966;ENST00000415100;ENST00000455496;ENST00000496944;ENST00000437094	nipsnap homolog 1 [Source:HGNC Symbol;Acc:HGNC:7827]	4.34444	2.11917	0.00169875	0.454892	up	yes
chr8	1763888	1958627	+	ENSG00000283239	KBTBD11-OT1	ENST00000635855;ENST00000636175;ENST00000635773	KBTBD11 overlapping transcript 1 [Source:NCBI gene;Acc:104266957]	4.30781	2.10696	0.00197076	0.48066	up	yes
chr11	82899975	82958277	+	ENSG00000165490	DDIAS	ENST00000329143;ENST00000533655;ENST00000525361;ENST00000532764;ENST00000524921;ENST00000525388;ENST00000532277;ENST00000528262;ENST00000528189;ENST00000532589;ENST00000528759	DNA damage induced apoptosis suppressor [Source:HGNC Symbol;Acc:HGNC:26351]	4.29383	2.10226	0.00203798	0.484653	up	yes
chr20	50172550	50176671	+	ENSG00000231742	LINC01273	ENST00000427333;ENST00000411453	long intergenic non-protein coding RNA 1273 [Source:HGNC Symbol;Acc:HGNC:50329]	4.25752	2.09001	0.00232088	0.516322	up	yes
chr1	86862445	86914424	-	ENSG00000183291	SELENOF	ENST00000616787;ENST00000331835;ENST00000467557;ENST00000370554;ENST00000611507;ENST00000497861;ENST00000469566;ENST00000401030	selenoprotein F [Source:HGNC Symbol;Acc:HGNC:17705]	4.10475	2.03729	0.00255902	0.560263	up	yes
chr11	126202094	126211692	-	ENSG00000165526	RPUSD4	ENST00000298317;ENST00000530903;ENST00000532800;ENST00000532674;ENST00000525812;ENST00000533628;ENST00000534393;ENST00000530036	RNA pseudouridylate synthase domain containing 4 [Source:HGNC Symbol;Acc:HGNC:25898]	3.99407	1.99786	0.00317861	0.635399	up	yes
chr19	39391303	39400637	+	ENSG00000063322	MED29	ENST00000615911;ENST00000594368;ENST00000315588;ENST00000596297;ENST00000599417;ENST00000599213;ENST00000600973	mediator complex subunit 29 [Source:HGNC Symbol;Acc:HGNC:23074]	3.91522	1.96909	0.00337852	0.656338	up	yes
chr17	28455752	28614197	-	ENSG00000258472	AC005726.2	ENST00000481916;ENST00000584196		4.02464	2.00886	0.00363374	0.6773	up	yes
chr10	110207605	110287365	+	ENSG00000119950	MXI1	ENST00000332674;ENST00000239007;ENST00000393134;ENST00000484030;ENST00000485566;ENST00000453116;ENST00000442296;ENST00000460667;ENST00000361248	MAX interactor 1, dimerization protein [Source:HGNC Symbol;Acc:HGNC:7534]	3.63676	1.86266	0.00581396	0.874887	up	yes
chr18	9708165	9862551	+	ENSG00000168461	RAB31	ENST00000578921;ENST00000578734;ENST00000581109;ENST00000583137;ENST00000577796;ENST00000580361;ENST00000577284;ENST00000583921;ENST00000578737;ENST00000435762	RAB31, member RAS oncogene family [Source:HGNC Symbol;Acc:HGNC:9771]	3.57898	1.83955	0.00597545	0.874887	up	yes
chr1	109494052	109502932	+	ENSG00000174151	CYB561D1	ENST00000310611;ENST00000430195;ENST00000369868;ENST00000496961;ENST00000420578;ENST00000393709;ENST00000533024	cytochrome b561 family member D1 [Source:HGNC Symbol;Acc:HGNC:26804]	3.55651	1.83046	0.00666783	0.923114	up	yes
chr7	128524016	128531069	-	ENSG00000273270	AC090114.2	ENST00000608477		3.73005	1.89919	0.00675484	0.923114	up	yes
chr17	74748652	74769353	+	ENSG00000109062	SLC9A3R1	ENST00000413388;ENST00000262613;ENST00000583369;ENST00000578958;ENST00000581356	SLC9A3 regulator 1 [Source:HGNC Symbol;Acc:HGNC:11075]	3.50652	1.81004	0.00676708	0.923114	up	yes
chr11	112084800	112086798	-	ENSG00000150779	TIMM8B	ENST00000541231;ENST00000509359;ENST00000507614;ENST00000504148	translocase of inner mitochondrial membrane 8 homolog B [Source:HGNC Symbol;Acc:HGNC:11818]	3.49521	1.80538	0.00696033	0.923114	up	yes
chr1	2586491	2591469	+	ENSG00000157870	FAM213B	ENST00000378425;ENST00000476686;ENST00000465233;ENST00000537325;ENST00000378424;ENST00000419916;ENST00000378427;ENST00000484099;ENST00000481683;ENST00000493183;ENST00000477045;ENST00000474659;ENST00000444521	family with sequence similarity 213 member B [Source:HGNC Symbol;Acc:HGNC:28390]	3.56299	1.83309	0.00751821	0.951068	up	yes
chr22	35380361	35394214	+	ENSG00000100292	HMOX1	ENST00000216117;ENST00000481190;ENST00000494998	heme oxygenase 1 [Source:HGNC Symbol;Acc:HGNC:5013]	3.43503	1.78032	0.0075253	0.951068	up	yes
chr17	42950526	42964498	-	ENSG00000266967	AARSD1	ENST00000427569;ENST00000591096;ENST00000478040;ENST00000593123;ENST00000486664;ENST00000416949;ENST00000483535;ENST00000486493;ENST00000591910;ENST00000587023;ENST00000450475;ENST00000430739;ENST00000441280;ENST00000436545;ENST00000491665;ENST00000483774;ENST00000492036;ENST00000592136;ENST00000474578	alanyl-tRNA synthetase domain containing 1 [Source:HGNC Symbol;Acc:HGNC:28417]	3.45254	1.78766	0.00764671	0.951068	up	yes
chr9	126805006	126838210	+	ENSG00000169155	ZBTB43	ENST00000373464;ENST00000450858;ENST00000449886;ENST00000497064;ENST00000373457	zinc finger and BTB domain containing 43 [Source:HGNC Symbol;Acc:HGNC:17908]	3.51277	1.81261	0.00765378	0.951068	up	yes
chr4	52712404	52720351	+	ENSG00000226950	DANCR	ENST00000411630;ENST00000441504;ENST00000444958;ENST00000425653	differentiation antagonizing non-protein coding RNA [Source:HGNC Symbol;Acc:HGNC:28964]	3.42818	1.77744	0.00795231	0.96216	up	yes
chr20	44751808	44810338	-	ENSG00000101098	RIMS4	ENST00000372851;ENST00000541604	regulating synaptic membrane exocytosis 4 [Source:HGNC Symbol;Acc:HGNC:16183]	3.38142	1.75763	0.00888654	1	up	yes
chr15	79845150	79923754	-	ENSG00000259332	ST20-MTHFS	ENST00000479961;ENST00000615374;ENST00000494999	ST20-MTHFS readthrough [Source:HGNC Symbol;Acc:HGNC:44655]	3.46403	1.79245	0.00966405	1	up	yes
chr19	29811898	29824308	+	ENSG00000105173	CCNE1	ENST00000575243;ENST00000262643;ENST00000574121;ENST00000576532;ENST00000357943;ENST00000586912;ENST00000444983	cyclin E1 [Source:HGNC Symbol;Acc:HGNC:1589]	3.22053	1.6873	0.0111952	1	up	yes
chr17	81918270	81927714	-	ENSG00000197063	MAFG	ENST00000392366;ENST00000357736;ENST00000574686	MAF bZIP transcription factor G [Source:HGNC Symbol;Acc:HGNC:6781]	3.18769	1.67251	0.0117472	1	up	yes
chr7	73433783	73436120	+	ENSG00000188763	FZD9	ENST00000344575	frizzled class receptor 9 [Source:HGNC Symbol;Acc:HGNC:4047]	3.3227	1.73235	0.0119658	1	up	yes
chr11	9573681	9593457	+	ENSG00000166483	WEE1	ENST00000450114;ENST00000299613;ENST00000524549;ENST00000532275;ENST00000524612;ENST00000527848;ENST00000530175;ENST00000530712	WEE1 G2 checkpoint kinase [Source:HGNC Symbol;Acc:HGNC:12761]	3.18615	1.67182	0.0119891	1	up	yes
chr3	58237506	58295693	+	ENSG00000163686	ABHD6	ENST00000478253;ENST00000295962;ENST00000485900;ENST00000475982;ENST00000480457;ENST00000470440;ENST00000463756	abhydrolase domain containing 6 [Source:HGNC Symbol;Acc:HGNC:21398]	3.20725	1.68134	0.0119935	1	up	yes
chr9	88388419	88478694	+	ENSG00000106723	SPIN1	ENST00000375859;ENST00000485565;ENST00000483785;ENST00000485804;ENST00000469017;ENST00000462844	spindlin 1 [Source:HGNC Symbol;Acc:HGNC:11243]	3.17227	1.66552	0.0122432	1	up	yes
chr19	5558167	5568034	-	ENSG00000223573	TINCR	ENST00000448587;ENST00000587632;ENST00000590789	tissue differentiation-inducing non-protein coding RNA [Source:HGNC Symbol;Acc:HGNC:14607]	3.27018	1.70937	0.0123772	1	up	yes
chr11	62690275	62727384	-	ENSG00000234857	HNRNPUL2-BSCL2	ENST00000403734	HNRNPUL2-BSCL2 readthrough (NMD candidate) [Source:HGNC Symbol;Acc:HGNC:49189]	3.18129	1.66961	0.0125404	1	up	yes
chr3	39096659	39108363	-	ENSG00000114745	GORASP1	ENST00000431601;ENST00000493851;ENST00000427459;ENST00000422110;ENST00000413243;ENST00000479927;ENST00000486133;ENST00000492064;ENST00000452389;ENST00000476334;ENST00000453680;ENST00000470910;ENST00000473827;ENST00000479124;ENST00000466443;ENST00000489587;ENST00000416741;ENST00000469471;ENST00000441302;ENST00000319283;ENST00000441081;ENST00000493938;ENST00000419156;ENST00000488479	golgi reassembly stacking protein 1 [Source:HGNC Symbol;Acc:HGNC:16769]	3.18683	1.67212	0.0125648	1	up	yes
chr11	94973681	94999518	+	ENSG00000186280	KDM4D	ENST00000335080;ENST00000610872	lysine demethylase 4D [Source:HGNC Symbol;Acc:HGNC:25498]	3.32952	1.73531	0.0127253	1	up	yes
chr16	57245098	57253635	+	ENSG00000102931	ARL2BP	ENST00000563234;ENST00000219204;ENST00000562023;ENST00000565794	ADP ribosylation factor like GTPase 2 binding protein [Source:HGNC Symbol;Acc:HGNC:17146]	3.12603	1.64433	0.0134567	1	up	yes
chr16	30378106	30400108	+	ENSG00000180035	ZNF48	ENST00000524644;ENST00000320159;ENST00000613509	zinc finger protein 48 [Source:HGNC Symbol;Acc:HGNC:13114]	3.12624	1.64443	0.0141258	1	up	yes
chr1	17066761	17119435	-	ENSG00000117115	PADI2	ENST00000375486;ENST00000479534;ENST00000375481;ENST00000466151	peptidyl arginine deiminase 2 [Source:HGNC Symbol;Acc:HGNC:18341]	3.10176	1.63309	0.0143223	1	up	yes
chr16	2777319	2780568	+	ENSG00000276791	AC092117.1	ENST00000621230		3.20558	1.68059	0.0148619	1	up	yes
chr15	22773063	22829791	+	ENSG00000170113	NIPA1	ENST00000337435;ENST00000560105;ENST00000437912;ENST00000559448;ENST00000560069;ENST00000561183;ENST00000557930	non imprinted in Prader-Willi/Angelman syndrome 1 [Source:HGNC Symbol;Acc:HGNC:17043]	3.07821	1.62209	0.0151132	1	up	yes
chr20	22547671	22578642	-	ENSG00000259974	LINC00261	ENST00000609300;ENST00000564492	long intergenic non-protein coding RNA 261 [Source:HGNC Symbol;Acc:HGNC:16189]	3.21911	1.68666	0.0155811	1	up	yes
chr12	124911604	124917368	-	ENSG00000150991	UBC	ENST00000535131;ENST00000339647;ENST00000536769;ENST00000541272;ENST00000546120;ENST00000538617;ENST00000536661;ENST00000535859;ENST00000542416;ENST00000540700;ENST00000546271;ENST00000541645;ENST00000544481;ENST00000540351	ubiquitin C [Source:HGNC Symbol;Acc:HGNC:12468]	3.01072	1.59011	0.0162581	1	up	yes
chr20	18288283	18316996	+	ENSG00000125846	ZNF133	ENST00000628216;ENST00000535822;ENST00000316358;ENST00000626025;ENST00000360010;ENST00000434018;ENST00000462170;ENST00000396026;ENST00000377671;ENST00000622607;ENST00000402618;ENST00000425686	zinc finger protein 133 [Source:HGNC Symbol;Acc:HGNC:12917]	3.06643	1.61656	0.016424	1	up	yes
chr2	31234337	31269447	+	ENSG00000013016	EHD3	ENST00000322054	EH domain containing 3 [Source:HGNC Symbol;Acc:HGNC:3244]	2.96582	1.56843	0.0179228	1	up	yes
chr10	68827541	68895432	+	ENSG00000165730	STOX1	ENST00000399169;ENST00000298596;ENST00000399165	storkhead box 1 [Source:HGNC Symbol;Acc:HGNC:23508]	3.10919	1.63654	0.0181393	1	up	yes
chr19	49335171	49343335	+	ENSG00000104894	CD37	ENST00000391859;ENST00000596426;ENST00000323906;ENST00000535669;ENST00000598134;ENST00000597852;ENST00000593512	CD37 molecule [Source:HGNC Symbol;Acc:HGNC:1666]	3.00515	1.58743	0.0183472	1	up	yes
chr12	54016931	54056030	+	ENSG00000198353	HOXC4	ENST00000430889;ENST00000303406;ENST00000507650	homeobox C4 [Source:HGNC Symbol;Acc:HGNC:5126]	2.99635	1.5832	0.0189003	1	up	yes
chr22	40346529	40410054	+	ENSG00000284431	AL022238.4	ENST00000639722		3.06316	1.61502	0.0192091	1	up	yes
chr17	50478800	50485975	+	ENSG00000136444	RSAD1	ENST00000258955;ENST00000506211;ENST00000515221;ENST00000443328;ENST00000513650;ENST00000504284;ENST00000510554;ENST00000509398	radical S-adenosyl methionine domain containing 1 [Source:HGNC Symbol;Acc:HGNC:25634]	2.90865	1.54035	0.0199334	1	up	yes
chr5	1798386	1801366	-	ENSG00000171421	MRPL36	ENST00000508987;ENST00000505059;ENST00000510999;ENST00000382647	mitochondrial ribosomal protein L36 [Source:HGNC Symbol;Acc:HGNC:14490]	2.91275	1.54238	0.0199666	1	up	yes
chr2	99154955	99163157	+	ENSG00000144182	LIPT1	ENST00000449211;ENST00000480170;ENST00000415142;ENST00000393473;ENST00000434566;ENST00000436234;ENST00000393471	lipoyltransferase 1 [Source:HGNC Symbol;Acc:HGNC:29569]	3.02743	1.59809	0.020128	1	up	yes
chr3	119579268	119589945	+	ENSG00000144843	ADPRH	ENST00000478927;ENST00000485496;ENST00000478399;ENST00000471850;ENST00000481816;ENST00000465513	ADP-ribosylarginine hydrolase [Source:HGNC Symbol;Acc:HGNC:269]	3.06242	1.61467	0.0203863	1	up	yes
chr11	8980576	9004049	-	ENSG00000175352	NRIP3	ENST00000309166;ENST00000531142;ENST00000531090	nuclear receptor interacting protein 3 [Source:HGNC Symbol;Acc:HGNC:1167]	3.01668	1.59296	0.021671	1	up	yes
chr22	50523568	50526439	-	ENSG00000284194	SCO2	ENST00000543927;ENST00000638670	SCO2, cytochrome c oxidase assembly protein [Source:NCBI gene;Acc:9997]	3.03954	1.60385	0.021808	1	up	yes
chr5	157395534	157575775	-	ENSG00000135074	ADAM19	ENST00000257527;ENST00000517905;ENST00000519752;ENST00000517951;ENST00000517374	ADAM metallopeptidase domain 19 [Source:HGNC Symbol;Acc:HGNC:197]	2.87121	1.52166	0.0223279	1	up	yes
chr1	25800176	25818224	+	ENSG00000162430	SELENON	ENST00000361547;ENST00000374315;ENST00000354177;ENST00000494537;ENST00000630065	selenoprotein N [Source:HGNC Symbol;Acc:HGNC:15999]	2.84298	1.5074	0.0223654	1	up	yes
chr16	981808	986979	+	ENSG00000005513	SOX8	ENST00000293894;ENST00000566034	SRY-box 8 [Source:HGNC Symbol;Acc:HGNC:11203]	2.99293	1.58156	0.0242219	1	up	yes
chr13	72708357	72727687	-	ENSG00000204899	MZT1	ENST00000377818	mitotic spindle organizing protein 1 [Source:HGNC Symbol;Acc:HGNC:33830]	2.81846	1.49491	0.0243623	1	up	yes
chr7	155295918	155297541	-	ENSG00000273117	AC144652.1	ENST00000609974		2.84134	1.50657	0.0249286	1	up	yes
chr1	85318481	85578363	-	ENSG00000153904	DDAH1	ENST00000284031;ENST00000539042;ENST00000633113	dimethylarginine dimethylaminohydrolase 1 [Source:HGNC Symbol;Acc:HGNC:2715]	2.80991	1.49053	0.025151	1	up	yes
chr1	1409096	1410618	+	ENSG00000272455	AL391244.3	ENST00000607307		2.89378	1.53295	0.0251672	1	up	yes
chr19	49869033	49878459	-	ENSG00000204673	AKT1S1	ENST00000391831;ENST00000391835;ENST00000391833;ENST00000344175;ENST00000482622;ENST00000391832;ENST00000391830;ENST00000391834;ENST00000599525	AKT1 substrate 1 [Source:HGNC Symbol;Acc:HGNC:28426]	2.78046	1.47532	0.0253272	1	up	yes
chr1	147541412	147626216	+	ENSG00000116128	BCL9	ENST00000234739;ENST00000473292;ENST00000497938	B-cell CLL/lymphoma 9 [Source:HGNC Symbol;Acc:HGNC:1008]	2.7714	1.47062	0.0259323	1	up	yes
chr19	17719242	17734516	+	ENSG00000130479	MAP1S	ENST00000544059;ENST00000324096;ENST00000594212;ENST00000598769;ENST00000598756;ENST00000594625;ENST00000600608;ENST00000594340;ENST00000594365;ENST00000596637;ENST00000598916;ENST00000597735;ENST00000601097;ENST00000597067;ENST00000599494;ENST00000593593	microtubule associated protein 1S [Source:HGNC Symbol;Acc:HGNC:15715]	2.81607	1.49368	0.0259809	1	up	yes
chr1	228165815	228182257	+	ENSG00000181873	IBA57	ENST00000366711;ENST00000484749;ENST00000546123	IBA57 homolog, iron-sulfur cluster assembly [Source:HGNC Symbol;Acc:HGNC:27302]	2.81682	1.49407	0.0259995	1	up	yes
chr12	31647160	31673114	+	ENSG00000139160	ETFBKMT	ENST00000357721;ENST00000395763	electron transfer flavoprotein beta subunit lysine methyltransferase [Source:HGNC Symbol;Acc:HGNC:28739]	2.94694	1.55922	0.0262812	1	up	yes
chr17	75272981	75289510	-	ENSG00000125454	SLC25A19	ENST00000580994;ENST00000584438;ENST00000580273;ENST00000579228;ENST00000402418;ENST00000581988;ENST00000442286;ENST00000579207;ENST00000582778;ENST00000582822;ENST00000416858;ENST00000583332;ENST00000375261;ENST00000320362;ENST00000580151	solute carrier family 25 member 19 [Source:HGNC Symbol;Acc:HGNC:14409]	2.77339	1.47165	0.026916	1	up	yes
chr20	51003656	51023129	-	ENSG00000026559	KCNG1	ENST00000371571;ENST00000424171;ENST00000439216;ENST00000433903;ENST00000447736;ENST00000506387	potassium voltage-gated channel modifier subfamily G member 1 [Source:HGNC Symbol;Acc:HGNC:6248]	2.75847	1.46387	0.0275917	1	up	yes
chr19	58467045	58475436	+	ENSG00000083812	ZNF324	ENST00000196482;ENST00000535298;ENST00000593925;ENST00000536459	zinc finger protein 324 [Source:HGNC Symbol;Acc:HGNC:14096]	2.80244	1.48668	0.0281587	1	up	yes
chr14	96363452	96387288	+	ENSG00000100744	GSKIP	ENST00000555181;ENST00000555757;ENST00000555088;ENST00000554182;ENST00000438650;ENST00000556095	GSK3B interacting protein [Source:HGNC Symbol;Acc:HGNC:20343]	2.77754	1.47381	0.0286516	1	up	yes
chr1	153959099	153968184	-	ENSG00000143570	SLC39A1	ENST00000368621;ENST00000356205;ENST00000368623;ENST00000537590;ENST00000429040;ENST00000461071;ENST00000417348;ENST00000621013;ENST00000310483;ENST00000617697	solute carrier family 39 member 1 [Source:HGNC Symbol;Acc:HGNC:12876]	2.69433	1.42992	0.029984	1	up	yes
chr12	51391317	51515763	+	ENSG00000050438	SLC4A8	ENST00000453097;ENST00000546497;ENST00000319957;ENST00000535225;ENST00000546872;ENST00000552001;ENST00000550211	solute carrier family 4 member 8 [Source:HGNC Symbol;Acc:HGNC:11034]	2.79859	1.4847	0.0303838	1	up	yes
chr17	28573115	28577264	-	ENSG00000109107	ALDOC	ENST00000226253;ENST00000460201;ENST00000395319;ENST00000395321;ENST00000578590;ENST00000582381	aldolase, fructose-bisphosphate C [Source:HGNC Symbol;Acc:HGNC:418]	2.76626	1.46793	0.0304262	1	up	yes
chr7	4797055	4883719	-	ENSG00000157927	RADIL	ENST00000399583;ENST00000445392;ENST00000484211;ENST00000472999;ENST00000469399	Rap associating with DIL domain [Source:HGNC Symbol;Acc:HGNC:22226]	2.7191	1.44313	0.031125	1	up	yes
chr5	177809407	177950732	+	ENSG00000170089	AC106795.1	ENST00000506672;ENST00000510692;ENST00000512851;ENST00000507037;ENST00000514635;ENST00000504756;ENST00000511074;ENST00000358442;ENST00000515065;ENST00000503449;ENST00000502601		2.65046	1.40624	0.0330509	1	up	yes
chr3	9986893	10006990	+	ENSG00000180385	EMC3-AS1	ENST00000326237;ENST00000440568;ENST00000438698;ENST00000366264;ENST00000424904	EMC3 antisense RNA 1 [Source:HGNC Symbol;Acc:HGNC:49223]	2.69732	1.43153	0.0338929	1	up	yes
chr9	96490241	96619830	-	ENSG00000081377	CDC14B	ENST00000412285;ENST00000463569;ENST00000375242;ENST00000474602;ENST00000481149;ENST00000480920;ENST00000375241;ENST00000496750;ENST00000375240;ENST00000484948	cell division cycle 14B [Source:HGNC Symbol;Acc:HGNC:1719]	2.6445	1.403	0.034108	1	up	yes
chr12	132986365	133032952	+	ENSG00000198393	ZNF26	ENST00000534834;ENST00000328654;ENST00000545101;ENST00000537956;ENST00000544181;ENST00000540238	zinc finger protein 26 [Source:HGNC Symbol;Acc:HGNC:13053]	2.65931	1.41105	0.0346281	1	up	yes
chr18	11851396	11854449	+	ENSG00000255112	CHMP1B	ENST00000526991;ENST00000588284	charged multivesicular body protein 1B [Source:HGNC Symbol;Acc:HGNC:24287]	2.598	1.3774	0.0359519	1	up	yes
chr1	257864	359681	-	ENSG00000228463	AP006222.1	ENST00000441866;ENST00000442116;ENST00000448958;ENST00000424587;ENST00000450734		2.75472	1.4619	0.0360115	1	up	yes
chr11	66616626	66646469	+	ENSG00000248643	RBM14-RBM4	ENST00000421355;ENST00000412278;ENST00000511114;ENST00000500635	RBM14-RBM4 readthrough [Source:HGNC Symbol;Acc:HGNC:38840]	2.60428	1.38088	0.0366188	1	up	yes
chr14	93207056	93229215	+	ENSG00000012963	UBR7	ENST00000013070;ENST00000554232;ENST00000555329;ENST00000555113;ENST00000553674;ENST00000553857	ubiquitin protein ligase E3 component n-recognin 7 (putative) [Source:HGNC Symbol;Acc:HGNC:20344]	2.5819	1.36843	0.0378563	1	up	yes
chr3	141876124	141926514	+	ENSG00000069849	ATP1B3	ENST00000286371;ENST00000475483;ENST00000465172;ENST00000495216;ENST00000487199;ENST00000486782;ENST00000484727;ENST00000482635	ATPase Na+/K+ transporting subunit beta 3 [Source:HGNC Symbol;Acc:HGNC:806]	2.56739	1.3603	0.038254	1	up	yes
chr22	50600685	50613981	+	ENSG00000008735	MAPK8IP2	ENST00000329492;ENST00000008876	mitogen-activated protein kinase 8 interacting protein 2 [Source:HGNC Symbol;Acc:HGNC:6883]	2.6366	1.39868	0.0382909	1	up	yes
chr9	136114581	136118863	-	ENSG00000238227	TMEM250	ENST00000418388;ENST00000448040;ENST00000561457;ENST00000447934;ENST00000557985	transmembrane protein 250 [Source:HGNC Symbol;Acc:HGNC:31009]	2.56916	1.3613	0.0394617	1	up	yes
chr6	43014103	43021298	+	ENSG00000124702	KLHDC3	ENST00000326974;ENST00000332245;ENST00000244670	kelch domain containing 3 [Source:HGNC Symbol;Acc:HGNC:20704]	2.55186	1.35155	0.0396474	1	up	yes
chr6	33572547	33580293	-	ENSG00000030110	BAK1	ENST00000374467;ENST00000360661;ENST00000442998	BCL2 antagonist/killer 1 [Source:HGNC Symbol;Acc:HGNC:949]	2.54424	1.34723	0.0409606	1	up	yes
chr12	113422237	113438276	+	ENSG00000139410	SDSL	ENST00000403593;ENST00000546672;ENST00000547802;ENST00000551760;ENST00000553248	serine dehydratase like [Source:HGNC Symbol;Acc:HGNC:30404]	2.5228	1.33503	0.0432117	1	up	yes
chr19	50797704	50804929	-	ENSG00000167747	C19orf48	ENST00000596655;ENST00000597705;ENST00000641834;ENST00000391812;ENST00000595794;ENST00000596554;ENST00000345523;ENST00000596287;ENST00000598463;ENST00000599004;ENST00000597493;ENST00000601267;ENST00000593287;ENST00000602125;ENST00000600373;ENST00000641539	chromosome 19 open reading frame 48 [Source:HGNC Symbol;Acc:HGNC:29667]	2.49869	1.32117	0.0441126	1	up	yes
chr16	53701692	54158512	+	ENSG00000140718	FTO	ENST00000463855;ENST00000636218;ENST00000563011;ENST00000471389;ENST00000460382;ENST00000640179;ENST00000431610;ENST00000472835;ENST00000637001;ENST00000636491;ENST00000268349;ENST00000637562;ENST00000636992;ENST00000464071;ENST00000636030;ENST00000570395	FTO, alpha-ketoglutarate dependent dioxygenase [Source:HGNC Symbol;Acc:HGNC:24678]	2.50289	1.3236	0.0441897	1	up	yes
chr10	99610522	99620609	-	ENSG00000155287	SLC25A28	ENST00000370495;ENST00000479722;ENST00000496035;ENST00000434701	solute carrier family 25 member 28 [Source:HGNC Symbol;Acc:HGNC:23472]	2.48264	1.31188	0.0460016	1	up	yes
chr5	149141483	149260542	+	ENSG00000173210	ABLIM3	ENST00000506113;ENST00000515171;ENST00000502855;ENST00000515796;ENST00000326685;ENST00000309868;ENST00000517451;ENST00000519549	actin binding LIM protein family member 3 [Source:HGNC Symbol;Acc:HGNC:29132]	2.59708	1.37689	0.0471178	1	up	yes
chr17	40177010	40195656	+	ENSG00000108352	RAPGEFL1	ENST00000538981;ENST00000541245;ENST00000496032;ENST00000544503;ENST00000545893;ENST00000264644;ENST00000538884;ENST00000456989;ENST00000469209;ENST00000620260;ENST00000613811	Rap guanine nucleotide exchange factor like 1 [Source:HGNC Symbol;Acc:HGNC:17428]	2.5198	1.33331	0.0476446	1	up	yes
chr13	112894378	113099739	+	ENSG00000126217	MCF2L	ENST00000375608;ENST00000487354;ENST00000464800;ENST00000469415;ENST00000261963;ENST00000488765;ENST00000397036;ENST00000442625	MCF.2 cell line derived transforming sequence like [Source:HGNC Symbol;Acc:HGNC:14576]	2.56339	1.35805	0.0479594	1	up	yes
chr20	35648925	35664956	-	ENSG00000244462	RBM12	ENST00000374114;ENST00000374104;ENST00000424458;ENST00000431148;ENST00000435161;ENST00000359646	RNA binding motif protein 12 [Source:HGNC Symbol;Acc:HGNC:9898]	2.44798	1.29159	0.0491378	1	up	yes
chr10	11742366	11764070	+	ENSG00000134463	ECHDC3	ENST00000379215;ENST00000420401;ENST00000496136;ENST00000422887;ENST00000495787	enoyl-CoA hydratase domain containing 3 [Source:HGNC Symbol;Acc:HGNC:23489]	2.50047	1.3222	0.0495421	1	up	yes
chr12	120341330	120369180	-	ENSG00000135097	MSI1	ENST00000257552;ENST00000546985	musashi RNA binding protein 1 [Source:HGNC Symbol;Acc:HGNC:7330]	2.57673	1.36554	0.0498441	1	up	yes
chr8	22620418	22669148	-	ENSG00000147439	BIN3	ENST00000399977;ENST00000276416;ENST00000520489;ENST00000520292;ENST00000522687;ENST00000519513;ENST00000522268;ENST00000519335;ENST00000521140;ENST00000519863;ENST00000518366	bridging integrator 3 [Source:HGNC Symbol;Acc:HGNC:1054]	2.45842	1.29773	0.0498707	1	up	yes
chr20	646615	653370	-	ENSG00000271303	SRXN1	ENST00000381962	sulfiredoxin 1 [Source:HGNC Symbol;Acc:HGNC:16132]	2.42002	1.27502	0.0512319	1	up	no
chr5	122843439	123029354	+	ENSG00000064652	SNX24	ENST00000261369;ENST00000506996;ENST00000511211;ENST00000513881;ENST00000513613;ENST00000502387;ENST00000511545;ENST00000510914;ENST00000515729;ENST00000503149;ENST00000507364;ENST00000395451	sorting nexin 24 [Source:HGNC Symbol;Acc:HGNC:21533]	2.45034	1.29298	0.0514764	1	up	no
chr1	24502351	24541040	+	ENSG00000117602	RCAN3	ENST00000374395;ENST00000374393;ENST00000538532;ENST00000425530;ENST00000630217;ENST00000616511;ENST00000436717	RCAN family member 3 [Source:HGNC Symbol;Acc:HGNC:3042]	2.43311	1.2828	0.0517331	1	up	no
chr5	141475947	141512979	+	ENSG00000240184	PCDHGC3	ENST00000308177;ENST00000616230;ENST00000611950;ENST00000617641;ENST00000621008	protocadherin gamma subfamily C, 3 [Source:HGNC Symbol;Acc:HGNC:8716]	2.44067	1.28728	0.0518263	1	up	no
chr19	41350911	41384083	+	ENSG00000142046	TMEM91	ENST00000436170;ENST00000546050;ENST00000535712;ENST00000392002;ENST00000537354;ENST00000544232;ENST00000546362;ENST00000539627;ENST00000542945;ENST00000342187;ENST00000356385;ENST00000604123;ENST00000413014;ENST00000447302	transmembrane protein 91 [Source:HGNC Symbol;Acc:HGNC:32393]	2.54553	1.34797	0.0526308	1	up	no
chr4	183444591	183448198	+	ENSG00000168564	CDKN2AIP	ENST00000504169;ENST00000510928;ENST00000302350;ENST00000502924;ENST00000506835	CDKN2A interacting protein [Source:HGNC Symbol;Acc:HGNC:24325]	2.45978	1.29853	0.0539975	1	up	no
chr19	17292131	17310236	-	ENSG00000127220	ABHD8	ENST00000247706;ENST00000594194;ENST00000593489	abhydrolase domain containing 8 [Source:HGNC Symbol;Acc:HGNC:23759]	2.41717	1.27332	0.0541899	1	up	no
chr11	68707440	68751564	-	ENSG00000132749	TESMIN	ENST00000443940;ENST00000438124;ENST00000432435;ENST00000540869;ENST00000544963;ENST00000255087;ENST00000538944	testis expressed metallothionein like protein [Source:HGNC Symbol;Acc:HGNC:7446]	2.45699	1.29689	0.0543251	1	up	no
chr17	59618553	59619714	-	ENSG00000273702	AC091271.1	ENST00000611877		2.46261	1.30019	0.0544282	1	up	no

## Sheet: down
Chr	start	end	strand	gene_id	gene_name	transcript_id	Description	fc(shY2-2/shNC)	log2(fc)	pval	qval	regulation	significant
chr5	132556019	132646344	+	ENSG00000113522	RAD50	ENST00000378823;ENST00000434288;ENST00000453394;ENST00000487596;ENST00000496204;ENST00000533482	RAD50 double strand break repair protein [Source:HGNC Symbol;Acc:HGNC:9816]	0.0538101	-4.21598	1.81019e-08	6.24198e-05	down	yes
chr3	49468703	49535618	+	ENSG00000173402	DAG1	ENST00000308775;ENST00000538711;ENST00000496474;ENST00000419218;ENST00000418588;ENST00000430636;ENST00000461492;ENST00000479935;ENST00000461987;ENST00000428779;ENST00000541308;ENST00000421560;ENST00000452060;ENST00000475424;ENST00000515359;ENST00000469139;ENST00000435508;ENST00000545947;ENST00000539901	dystroglycan 1 [Source:HGNC Symbol;Acc:HGNC:2666]	0.0604388	-4.04838	5.59104e-08	0.000128529	down	yes
chr13	23328826	23411513	-	ENSG00000151835	SACS	ENST00000382292;ENST00000423156;ENST00000402364;ENST00000476776	sacsin molecular chaperone [Source:HGNC Symbol;Acc:HGNC:10519]	0.0954012	-3.38985	2.7821e-06	0.00383735	down	yes
chr8	123248451	123275541	-	ENSG00000165156	ZHX1	ENST00000395571;ENST00000602651;ENST00000517516;ENST00000524267;ENST00000297857;ENST00000522595	zinc fingers and homeoboxes 1 [Source:HGNC Symbol;Acc:HGNC:12871]	0.102445	-3.28708	5.84905e-06	0.00672299	down	yes
chr4	118850688	119061247	+	ENSG00000172403	SYNPO2	ENST00000307142;ENST00000610556;ENST00000429713	synaptopodin 2 [Source:HGNC Symbol;Acc:HGNC:17732]	0.108895	-3.19899	8.45572e-06	0.00897152	down	yes
chr1	203795714	203854999	+	ENSG00000257315	ZBED6	ENST00000550078;ENST00000545588	zinc finger BED-type containing 6 [Source:HGNC Symbol;Acc:HGNC:33273]	0.111913	-3.15955	9.57465e-06	0.0092447	down	yes
chr7	99325879	99394653	+	ENSG00000284292	AC004922.1	ENST00000638617;ENST00000441989		0.115149	-3.11843	1.58733e-05	0.0133975	down	yes
chr12	9067664	9116229	-	ENSG00000175899	A2M	ENST00000318602;ENST00000472360;ENST00000543436;ENST00000545828;ENST00000462568;ENST00000495709;ENST00000495442	alpha-2-macroglobulin [Source:HGNC Symbol;Acc:HGNC:7]	0.110799	-3.17399	1.65125e-05	0.0133975	down	yes
chr20	36573488	36593950	+	ENSG00000118707	TGIF2	ENST00000560025;ENST00000611732;ENST00000557885;ENST00000373872;ENST00000373874;ENST00000558028	TGFB induced factor homeobox 2 [Source:HGNC Symbol;Acc:HGNC:15764]	0.118686	-3.07478	2.53056e-05	0.0193911	down	yes
chr19	6677704	6730562	-	ENSG00000125730	C3	ENST00000245907;ENST00000602229;ENST00000596179;ENST00000594936;ENST00000600744;ENST00000601475;ENST00000600763;ENST00000598805;ENST00000599899;ENST00000602053;ENST00000599668;ENST00000596548;ENST00000594270;ENST00000595577;ENST00000596238;ENST00000594005	complement C3 [Source:HGNC Symbol;Acc:HGNC:1318]	0.161964	-2.62625	0.000175294	0.104495	down	yes
chr19	39314651	39320858	-	ENSG00000268262	AC011445.1	ENST00000601911		0.154456	-2.69474	0.000181822	0.104495	down	yes
chr6	34248568	34286768	+	ENSG00000225339	AL354740.1	ENST00000586726;ENST00000593917;ENST00000429998		0.158916	-2.65366	0.000232272	0.128149	down	yes
chr2	188974320	189012746	+	ENSG00000168542	COL3A1	ENST00000467886;ENST00000304636;ENST00000470167;ENST00000487010	collagen type III alpha 1 chain [Source:HGNC Symbol;Acc:HGNC:2201]	0.166684	-2.58481	0.000365223	0.186575	down	yes
chr12	12725917	12829975	+	ENSG00000178878	APOLD1	ENST00000326765;ENST00000534843;ENST00000540583	apolipoprotein L domain containing 1 [Source:HGNC Symbol;Acc:HGNC:25268]	0.175054	-2.51413	0.000458906	0.219549	down	yes
chr17	15436015	15503608	-	ENSG00000239704	CDRT4	ENST00000619038;ENST00000524205;ENST00000519354;ENST00000520956	CMT1A duplicated region transcript 4 [Source:HGNC Symbol;Acc:HGNC:14383]	0.182307	-2.45556	0.000501168	0.219549	down	yes
chr3	11137093	11263557	+	ENSG00000196639	HRH1	ENST00000438284;ENST00000413416;ENST00000431010;ENST00000397056	histamine receptor H1 [Source:HGNC Symbol;Acc:HGNC:5182]	0.182388	-2.45492	0.000509359	0.219549	down	yes
chr11	62662817	62672255	-	ENSG00000162194	LBHD1	ENST00000431002;ENST00000526490;ENST00000377954;ENST00000528862;ENST00000524759;ENST00000415855;ENST00000354588;ENST00000527679	LBH domain containing 1 [Source:HGNC Symbol;Acc:HGNC:28351]	0.18545	-2.4309	0.000532176	0.222433	down	yes
chrX	12975108	12977227	+	ENSG00000205542	TMSB4X	ENST00000451311;ENST00000380636;ENST00000380635;ENST00000380633	thymosin beta 4, X-linked [Source:HGNC Symbol;Acc:HGNC:11881]	0.194206	-2.36434	0.000629737	0.253636	down	yes
chr22	24181259	24189110	+	ENSG00000099994	SUSD2	ENST00000358321;ENST00000463101	sushi domain containing 2 [Source:HGNC Symbol;Acc:HGNC:30667]	0.195233	-2.35673	0.000660653	0.253636	down	yes
chr2	237324003	237414375	-	ENSG00000163359	COL6A3	ENST00000493608;ENST00000472056;ENST00000473258;ENST00000295550;ENST00000493475;ENST00000491769	collagen type VI alpha 3 chain [Source:HGNC Symbol;Acc:HGNC:2213]	0.181022	-2.46577	0.000661995	0.253636	down	yes
chr12	13196716	13219939	+	ENSG00000134531	EMP1	ENST00000256951;ENST00000544053;ENST00000542474;ENST00000535134;ENST00000546357;ENST00000538364;ENST00000536383;ENST00000541935	epithelial membrane protein 1 [Source:HGNC Symbol;Acc:HGNC:3333]	0.191957	-2.38114	0.000692037	0.25798	down	yes
chr13	42040036	42256578	+	ENSG00000102780	DGKH	ENST00000261491;ENST00000489851;ENST00000337343;ENST00000498255;ENST00000611224;ENST00000536612	diacylglycerol kinase eta [Source:HGNC Symbol;Acc:HGNC:2854]	0.20499	-2.28638	0.00110673	0.362293	down	yes
chr2	11179761	11348330	-	ENSG00000134318	ROCK2	ENST00000315872;ENST00000261535;ENST00000616279;ENST00000460262;ENST00000493096;ENST00000484951;ENST00000431087	Rho associated coiled-coil containing protein kinase 2 [Source:HGNC Symbol;Acc:HGNC:10252]	0.210177	-2.25032	0.00111274	0.362293	down	yes
chr1	65420652	65641559	+	ENSG00000116678	LEPR	ENST00000371059;ENST00000471762;ENST00000349533;ENST00000371060	leptin receptor [Source:HGNC Symbol;Acc:HGNC:6554]	0.20645	-2.27613	0.00115572	0.362293	down	yes
chrX	21855987	21858727	+	ENSG00000230797	YY2	ENST00000429584	YY2 transcription factor [Source:HGNC Symbol;Acc:HGNC:31684]	0.20677	-2.2739	0.00137649	0.412738	down	yes
chr7	32495426	32588721	+	ENSG00000105778	AVL9	ENST00000318709;ENST00000409301;ENST00000470500;ENST00000459629;ENST00000485228;ENST00000446718;ENST00000467779;ENST00000640103	AVL9 cell migration associated [Source:HGNC Symbol;Acc:HGNC:28994]	0.221169	-2.17678	0.00156956	0.433088	down	yes
chr12	48337180	48351414	-	ENSG00000167528	ZNF641	ENST00000544117;ENST00000547026;ENST00000546874;ENST00000550342;ENST00000448928;ENST00000301042;ENST00000549512	zinc finger protein 641 [Source:HGNC Symbol;Acc:HGNC:31834]	0.213984	-2.22443	0.00156995	0.433088	down	yes
chr2	10721649	10785110	+	ENSG00000143882	ATP6V1C2	ENST00000381661;ENST00000272238	ATPase H+ transporting V1 subunit C2 [Source:HGNC Symbol;Acc:HGNC:18264]	0.217035	-2.204	0.00171496	0.454892	down	yes
chr7	30134810	30162762	+	ENSG00000180354	MTURN	ENST00000324489;ENST00000324453;ENST00000409688	maturin, neural progenitor differentiation regulator homolog [Source:HGNC Symbol;Acc:HGNC:25457]	0.214882	-2.21838	0.00181767	0.46762	down	yes
chr5	157029413	157059119	-	ENSG00000113249	HAVCR1	ENST00000523175;ENST00000625904;ENST00000518745;ENST00000339252;ENST00000522693;ENST00000517644	hepatitis A virus cellular receptor 1 [Source:HGNC Symbol;Acc:HGNC:17866]	0.225975	-2.14577	0.00183075	0.46762	down	yes
chr5	151661096	151687165	-	ENSG00000113140	SPARC	ENST00000231061;ENST00000522348;ENST00000524277;ENST00000521327;ENST00000520687	secreted protein acidic and cysteine rich [Source:HGNC Symbol;Acc:HGNC:11219]	0.212212	-2.23642	0.0019195	0.48066	down	yes
chr2	189560579	189583758	-	ENSG00000138449	SLC40A1	ENST00000261024;ENST00000479598;ENST00000418714	solute carrier family 40 member 1 [Source:HGNC Symbol;Acc:HGNC:10909]	0.227096	-2.13863	0.00198634	0.48066	down	yes
chr1	184051677	184074212	+	ENSG00000198860	TSEN15	ENST00000423085;ENST00000361641;ENST00000462677;ENST00000457455;ENST00000533373;ENST00000367518;ENST00000485209	tRNA splicing endonuclease subunit 15 [Source:HGNC Symbol;Acc:HGNC:16791]	0.229733	-2.12197	0.00214285	0.500955	down	yes
chr4	78551519	78610451	+	ENSG00000138772	ANXA3	ENST00000264908;ENST00000505805;ENST00000503776;ENST00000510502;ENST00000503570;ENST00000514171;ENST00000512884;ENST00000508214	annexin A3 [Source:HGNC Symbol;Acc:HGNC:541]	0.233336	-2.09952	0.00225087	0.516322	down	yes
chr1	65420587	65436007	+	ENSG00000213625	LEPROT	ENST00000371065;ENST00000475108;ENST00000497874;ENST00000613538;ENST00000484243	leptin receptor overlapping transcript [Source:HGNC Symbol;Acc:HGNC:29477]	0.233635	-2.09767	0.00230611	0.516322	down	yes
chr1	151364302	151372733	-	ENSG00000143416	SELENBP1	ENST00000458566;ENST00000474352;ENST00000465273;ENST00000463664;ENST00000455839;ENST00000426705;ENST00000424475;ENST00000493560;ENST00000447402;ENST00000470345;ENST00000368868;ENST00000473693	selenium binding protein 1 [Source:HGNC Symbol;Acc:HGNC:10719]	0.235713	-2.08489	0.00269828	0.572624	down	yes
chr12	21526307	21537377	+	ENSG00000134548	SPX	ENST00000535033;ENST00000256969;ENST00000544637;ENST00000535139;ENST00000537527;ENST00000546199	spexin hormone [Source:HGNC Symbol;Acc:HGNC:28139]	0.228351	-2.13068	0.00269851	0.572624	down	yes
chr10	97572499	97583884	+	ENSG00000165887	ANKRD2	ENST00000307518;ENST00000370655	ankyrin repeat domain 2 [Source:HGNC Symbol;Acc:HGNC:495]	0.234411	-2.09289	0.00274621	0.573916	down	yes
chr14	77098097	77117287	+	ENSG00000198894	CIPC	ENST00000361786;ENST00000554447;ENST00000554658;ENST00000557115;ENST00000555200;ENST00000555437;ENST00000555611;ENST00000556863	CLOCK interacting pacemaker [Source:HGNC Symbol;Acc:HGNC:20365]	0.240374	-2.05665	0.00287013	0.590862	down	yes
chr3	179017223	179072279	-	ENSG00000172667	ZMAT3	ENST00000311417;ENST00000414084;ENST00000432729	zinc finger matrin-type 3 [Source:HGNC Symbol;Acc:HGNC:29983]	0.241347	-2.05082	0.00299058	0.606604	down	yes
chr3	8750408	8769628	-	ENSG00000180914	OXTR	ENST00000316793;ENST00000449615;ENST00000474615	oxytocin receptor [Source:HGNC Symbol;Acc:HGNC:8529]	0.242836	-2.04195	0.00333769	0.656338	down	yes
chr1	156282935	156293185	+	ENSG00000163472	TMEM79	ENST00000295694;ENST00000405535;ENST00000357501;ENST00000463670;ENST00000485135;ENST00000456810;ENST00000495881	transmembrane protein 79 [Source:HGNC Symbol;Acc:HGNC:28196]	0.245316	-2.02728	0.00357988	0.6773	down	yes
chr4	122826708	122898236	+	ENSG00000138685	FGF2	ENST00000264498;ENST00000608478;ENST00000614010	fibroblast growth factor 2 [Source:HGNC Symbol;Acc:HGNC:3676]	0.250987	-1.99431	0.00362486	0.6773	down	yes
chr7	156472196	156640654	-	ENSG00000182648	LINC01006	ENST00000624071;ENST00000440711;ENST00000447933;ENST00000418309;ENST00000333319;ENST00000435354;ENST00000425712	long intergenic non-protein coding RNA 1006 [Source:HGNC Symbol;Acc:HGNC:48971]	0.24192	-2.0474	0.00370202	0.680826	down	yes
chr2	215360440	215436172	-	ENSG00000115414	FN1	ENST00000359671;ENST00000356005;ENST00000492816;ENST00000498719;ENST00000354785;ENST00000456923;ENST00000336916;ENST00000446046;ENST00000323926;ENST00000357867;ENST00000443816;ENST00000474036;ENST00000426059;ENST00000490833;ENST00000485567;ENST00000460217;ENST00000496542;ENST00000432072;ENST00000473614;ENST00000480737;ENST00000461974;ENST00000421182;ENST00000480024;ENST00000471193;ENST00000438981…	fibronectin 1 [Source:HGNC Symbol;Acc:HGNC:3778]	0.253761	-1.97846	0.00380682	0.690888	down	yes
chr12	105019784	105084577	-	ENSG00000136010	ALDH1L2	ENST00000258494;ENST00000549335;ENST00000548418;ENST00000552427	aldehyde dehydrogenase 1 family member L2 [Source:HGNC Symbol;Acc:HGNC:26777]	0.25377	-1.97841	0.0040632	0.723205	down	yes
chr1	207018521	207032756	-	ENSG00000182795	C1orf116	ENST00000359470;ENST00000461135	chromosome 1 open reading frame 116 [Source:HGNC Symbol;Acc:HGNC:28667]	0.243849	-2.03594	0.00408975	0.723205	down	yes
chr7	42908726	42912305	-	ENSG00000136197	C7orf25	ENST00000447342;ENST00000438029;ENST00000425683;ENST00000432637;ENST00000431882;ENST00000350427	chromosome 7 open reading frame 25 [Source:HGNC Symbol;Acc:HGNC:21703]	0.251566	-1.99099	0.0041633	0.726891	down	yes
chr22	24219654	24245142	-	ENSG00000099998	GGT5	ENST00000425408;ENST00000398292;ENST00000327365;ENST00000623756;ENST00000263112	gamma-glutamyltransferase 5 [Source:HGNC Symbol;Acc:HGNC:4260]	0.240783	-2.0542	0.00435634	0.749554	down	yes
chrX	155881293	155943769	+	ENSG00000124333	VAMP7	ENST00000286448;ENST00000479687;ENST00000460621;ENST00000262640;ENST00000488344;ENST00000463317	vesicle associated membrane protein 7 [Source:HGNC Symbol;Acc:HGNC:11486]	0.257671	-1.9564	0.00440179	0.749554	down	yes
chr18	63969925	64019779	+	ENSG00000166401	SERPINB8	ENST00000353706;ENST00000397985;ENST00000295211;ENST00000397988;ENST00000448851;ENST00000441827	serpin family B member 8 [Source:HGNC Symbol;Acc:HGNC:8952]	0.254794	-1.9726	0.00458875	0.771862	down	yes
chr11	59107185	59127410	+	ENSG00000189057	FAM111B	ENST00000343597;ENST00000411426;ENST00000529618;ENST00000528234;ENST00000620384	family with sequence similarity 111 member B [Source:HGNC Symbol;Acc:HGNC:24200]	0.26147	-1.93528	0.00492603	0.818612	down	yes
chr12	52806549	52814551	-	ENSG00000170477	KRT4	ENST00000551956;ENST00000548097;ENST00000549295;ENST00000551436	keratin 4 [Source:HGNC Symbol;Acc:HGNC:6441]	0.262337	-1.93051	0.00503674	0.827045	down	yes
chr21	7430659	7469007	+	ENSG00000276077	CU633904.1	ENST00000610988;ENST00000624461;ENST00000625096;ENST00000617062;ENST00000624907;ENST00000625115;ENST00000624791		0.263578	-1.9237	0.00537544	0.863839	down	yes
chr7	141907813	142106747	+	ENSG00000257335	MGAM	ENST00000475668;ENST00000620571;ENST00000490593	maltase-glucoamylase [Source:HGNC Symbol;Acc:HGNC:7043]	0.262108	-1.93177	0.00538608	0.863839	down	yes
chr7	16753535	16784536	+	ENSG00000106537	TSPAN13	ENST00000262067	tetraspanin 13 [Source:HGNC Symbol;Acc:HGNC:21643]	0.266929	-1.90547	0.00554341	0.874786	down	yes
chr3	149473974	149503281	+	ENSG00000169903	TM4SF4	ENST00000305354;ENST00000463068;ENST00000465758	transmembrane 4 L six family member 4 [Source:HGNC Symbol;Acc:HGNC:11856]	0.269008	-1.89428	0.00558117	0.874786	down	yes
chr3	114314501	114329714	-	ENSG00000259976	AC093010.3	ENST00000570269		0.264451	-1.91893	0.00565135	0.874887	down	yes
chr2	55865967	55924139	-	ENSG00000115380	EFEMP1	ENST00000394555;ENST00000634374;ENST00000480016;ENST00000497698;ENST00000355426	EGF containing fibulin like extracellular matrix protein 1 [Source:HGNC Symbol;Acc:HGNC:3218]	0.259497	-1.94621	0.00582675	0.874887	down	yes
chr3	112561709	112585577	+	ENSG00000138459	SLC35A5	ENST00000492406;ENST00000494706;ENST00000460713;ENST00000468642;ENST00000261034;ENST00000460615;ENST00000484995	solute carrier family 35 member A5 [Source:HGNC Symbol;Acc:HGNC:20792]	0.269249	-1.89299	0.0059031	0.874887	down	yes
chr11	59142748	59155039	+	ENSG00000166801	FAM111A	ENST00000528737;ENST00000420244;ENST00000531147;ENST00000529985;ENST00000531676;ENST00000531408;ENST00000527629;ENST00000529358;ENST00000361723;ENST00000533703;ENST00000532790	family with sequence similarity 111 member A [Source:HGNC Symbol;Acc:HGNC:24725]	0.268153	-1.89887	0.00594175	0.874887	down	yes
chr20	44966474	45079959	+	ENSG00000101109	STK4	ENST00000372806;ENST00000372801;ENST00000487587;ENST00000480745;ENST00000474717;ENST00000488618	serine/threonine kinase 4 [Source:HGNC Symbol;Acc:HGNC:11408]	0.272567	-1.87532	0.00602583	0.874887	down	yes
chr4	119212587	119295517	+	ENSG00000145390	USP53	ENST00000450251;ENST00000510737;ENST00000507597;ENST00000514305;ENST00000510852;ENST00000274030;ENST00000507906;ENST00000509769;ENST00000514665	ubiquitin specific peptidase 53 [Source:HGNC Symbol;Acc:HGNC:29255]	0.273005	-1.873	0.00620726	0.891841	down	yes
chr10	32009010	32056431	-	ENSG00000170759	KIF5B	ENST00000302418;ENST00000493889	kinesin family member 5B [Source:HGNC Symbol;Acc:HGNC:6324]	0.275188	-1.86151	0.00629533	0.895169	down	yes
chr6	75291859	75493738	-	ENSG00000118407	FILIP1	ENST00000393004;ENST00000237172;ENST00000370020;ENST00000498523	filamin A interacting protein 1 [Source:HGNC Symbol;Acc:HGNC:21015]	0.265017	-1.91584	0.00681207	0.923114	down	yes
chr2	97492663	97589965	-	ENSG00000196912	ANKRD36B	ENST00000438709;ENST00000443455;ENST00000258459;ENST00000419390;ENST00000488634;ENST00000615794;ENST00000359901;ENST00000497329	ankyrin repeat domain 36B [Source:HGNC Symbol;Acc:HGNC:29333]	0.270541	-1.88608	0.0068291	0.923114	down	yes
chr11	117204967	117210292	+	ENSG00000280143	AP000892.3	ENST00000624094		0.268048	-1.89944	0.00690843	0.923114	down	yes
chr9	71683366	71816690	-	ENSG00000135048	TMEM2	ENST00000538669;ENST00000377044;ENST00000377066;ENST00000542935;ENST00000537329;ENST00000377055;ENST00000474495;ENST00000543165;ENST00000546219;ENST00000396272;ENST00000377057;ENST00000377043;ENST00000545719	transmembrane protein 2 [Source:HGNC Symbol;Acc:HGNC:11869]	0.281531	-1.82864	0.00726132	0.94711	down	yes
chrX	140782405	140784871	-	ENSG00000184258	CDR1	ENST00000370532	cerebellar degeneration related protein 1 [Source:HGNC Symbol;Acc:HGNC:1798]	0.276197	-1.85623	0.0072786	0.94711	down	yes
chr5	69492292	69558104	+	ENSG00000197822	OCLN	ENST00000396442;ENST00000538151;ENST00000355237;ENST00000510666;ENST00000514370	occludin [Source:HGNC Symbol;Acc:HGNC:8104]	0.280497	-1.83394	0.00751221	0.951068	down	yes
chr12	52168996	52192000	-	ENSG00000167767	KRT80	ENST00000394815;ENST00000466011;ENST00000313234	keratin 80 [Source:HGNC Symbol;Acc:HGNC:27056]	0.285558	-1.80815	0.00789926	0.96216	down	yes
chr3	27372721	27484420	-	ENSG00000033867	SLC4A7	ENST00000419036;ENST00000437266;ENST00000457377;ENST00000455077;ENST00000437179;ENST00000445684;ENST00000454389;ENST00000425128;ENST00000428179;ENST00000446700;ENST00000491211;ENST00000465487;ENST00000475120;ENST00000440156;ENST00000295736;ENST00000428005;ENST00000438530;ENST00000428386	solute carrier family 4 member 7 [Source:HGNC Symbol;Acc:HGNC:11033]	0.284765	-1.81216	0.00790859	0.96216	down	yes
chr14	52004803	52069228	-	ENSG00000087303	NID2	ENST00000556686;ENST00000557051;ENST00000553297;ENST00000556572;ENST00000554284;ENST00000555310;ENST00000617139;ENST00000216286	nidogen 2 [Source:HGNC Symbol;Acc:HGNC:13389]	0.276944	-1.85234	0.00834192	0.995355	down	yes
chr11	119308529	119321521	-	ENSG00000076706	MCAM	ENST00000264036;ENST00000530006;ENST00000528533;ENST00000525586;ENST00000526190;ENST00000528976	melanoma cell adhesion molecule [Source:HGNC Symbol;Acc:HGNC:6934]	0.285158	-1.81017	0.00841485	0.995355	down	yes
chr1	28736621	28769775	+	ENSG00000198492	YTHDF2	ENST00000373812;ENST00000478283;ENST00000468863;ENST00000476976;ENST00000542507	YTH N6-methyladenosine RNA binding protein 2 [Source:HGNC Symbol;Acc:HGNC:31675]	0.285641	-1.80772	0.00844316	0.995355	down	yes
chr15	43870761	44195252	-	ENSG00000171877	FRMD5	ENST00000421674;ENST00000618556;ENST00000473965;ENST00000417257;ENST00000479319	FERM domain containing 5 [Source:HGNC Symbol;Acc:HGNC:28214]	0.272762	-1.87428	0.00872574	1	down	yes
chr15	25677273	25865172	-	ENSG00000206190	ATP10A	ENST00000356865;ENST00000555450;ENST00000555815;ENST00000555756;ENST00000389967	ATPase phospholipid transporting 10A (putative) [Source:HGNC Symbol;Acc:HGNC:13542]	0.289235	-1.78969	0.00886747	1	down	yes
chr4	52051331	52097292	+	ENSG00000163071	SPATA18	ENST00000419395;ENST00000506829;ENST00000514670;ENST00000511028;ENST00000505038;ENST00000295213;ENST00000505320;ENST00000510549	spermatogenesis associated 18 [Source:HGNC Symbol;Acc:HGNC:29579]	0.283443	-1.81887	0.00887274	1	down	yes
chr1	99969351	100035637	+	ENSG00000117620	SLC35A3	ENST00000533028;ENST00000370153;ENST00000370155;ENST00000532693;ENST00000422078;ENST00000640715;ENST00000638876;ENST00000640726;ENST00000638929;ENST00000639994;ENST00000638371;ENST00000465289;ENST00000640178;ENST00000427993;ENST00000638988	solute carrier family 35 member A3 [Source:HGNC Symbol;Acc:HGNC:11023]	0.283454	-1.81881	0.00901016	1	down	yes
chr19	34677639	34686397	+	ENSG00000089335	ZNF302	ENST00000446502;ENST00000509196;ENST00000457781;ENST00000613363;ENST00000505365;ENST00000423823;ENST00000512455;ENST00000502743;ENST00000510002;ENST00000505163;ENST00000505242;ENST00000507959;ENST00000627982;ENST00000506901	zinc finger protein 302 [Source:HGNC Symbol;Acc:HGNC:13848]	0.290097	-1.78539	0.00914283	1	down	yes
chr12	56118159	56127514	+	ENSG00000135482	ZC3H10	ENST00000257940;ENST00000549973;ENST00000551880;ENST00000546903	zinc finger CCCH-type containing 10 [Source:HGNC Symbol;Acc:HGNC:25893]	0.28895	-1.79111	0.00936463	1	down	yes
chr17	75898643	75905413	-	ENSG00000204316	MRPL38	ENST00000309352;ENST00000461602;ENST00000493383;ENST00000474548;ENST00000477371;ENST00000477023;ENST00000464758;ENST00000483393;ENST00000486101;ENST00000477736;ENST00000471434;ENST00000585475;ENST00000410030;ENST00000493104;ENST00000588620;ENST00000494179	mitochondrial ribosomal protein L38 [Source:HGNC Symbol;Acc:HGNC:14033]	0.29371	-1.76754	0.00959822	1	down	yes
chr21	42199689	42297244	+	ENSG00000160179	ABCG1	ENST00000450121;ENST00000472587;ENST00000496783;ENST00000398449;ENST00000361802;ENST00000398457;ENST00000467818	ATP binding cassette subfamily G member 1 [Source:HGNC Symbol;Acc:HGNC:73]	0.281361	-1.82951	0.00966405	1	down	yes
chr5	131245493	131398447	+	ENSG00000158985	CDC42SE2	ENST00000395246;ENST00000505065;ENST00000360515;ENST00000504701;ENST00000506419;ENST00000502840;ENST00000503291	CDC42 small effector 2 [Source:HGNC Symbol;Acc:HGNC:18547]	0.295252	-1.75998	0.00974656	1	down	yes
chr3	50267558	50277546	+	ENSG00000012171	SEMA3B	ENST00000619119;ENST00000618865;ENST00000433753;ENST00000419007;ENST00000441915;ENST00000456210;ENST00000621029;ENST00000456560;ENST00000416295;ENST00000439487;ENST00000616701;ENST00000434030;ENST00000612509	semaphorin 3B [Source:HGNC Symbol;Acc:HGNC:10724]	0.291975	-1.77608	0.00984643	1	down	yes
chr6	109366514	109382457	-	ENSG00000135535	CD164	ENST00000324953;ENST00000504373;ENST00000310786;ENST00000413644;ENST00000499860;ENST00000275080;ENST00000415861;ENST00000512212;ENST00000506649;ENST00000512821	CD164 molecule [Source:HGNC Symbol;Acc:HGNC:1632]	0.296945	-1.75173	0.0100457	1	down	yes
chr11	1223066	1262172	+	ENSG00000117983	MUC5B	ENST00000529681;ENST00000525715;ENST00000531082;ENST00000527802	mucin 5B, oligomeric mucus/gel-forming [Source:HGNC Symbol;Acc:HGNC:7516]	0.297735	-1.7479	0.0101894	1	down	yes
chr22	23638487	23717356	-	ENSG00000228315	GUSBP11	ENST00000445682;ENST00000452737;ENST00000422506;ENST00000455485;ENST00000430357;ENST00000451837	glucuronidase, beta pseudogene 11 [Source:HGNC Symbol;Acc:HGNC:42325]	0.284274	-1.81465	0.010291	1	down	yes
chr16	19523811	19553408	+	ENSG00000103540	CCP110	ENST00000396212;ENST00000381396;ENST00000562616;ENST00000396208;ENST00000573412;ENST00000569190;ENST00000566523;ENST00000567451;ENST00000562083;ENST00000561888	centriolar coiled-coil protein 110 [Source:HGNC Symbol;Acc:HGNC:24342]	0.296336	-1.75469	0.0103821	1	down	yes
chr3	151425384	151458709	-	ENSG00000152580	IGSF10	ENST00000282466;ENST00000497472;ENST00000489791	immunoglobulin superfamily member 10 [Source:HGNC Symbol;Acc:HGNC:26384]	0.29522	-1.76014	0.010403	1	down	yes
chr18	58481247	58628957	-	ENSG00000198796	ALPK2	ENST00000361673;ENST00000589204;ENST00000587842;ENST00000590642;ENST00000587399;ENST00000590662	alpha kinase 2 [Source:HGNC Symbol;Acc:HGNC:20565]	0.298804	-1.74273	0.010447	1	down	yes
chr12	12474210	12562383	-	ENSG00000111266	DUSP16	ENST00000298573;ENST00000228862;ENST00000536236;ENST00000541207;ENST00000545864;ENST00000539940	dual specificity phosphatase 16 [Source:HGNC Symbol;Acc:HGNC:17909]	0.299159	-1.74101	0.0104849	1	down	yes
chr1	58654739	58700092	-	ENSG00000162601	MYSM1	ENST00000472487;ENST00000622766;ENST00000493821;ENST00000466774;ENST00000481973;ENST00000401044;ENST00000483003;ENST00000489282	Myb like, SWIRM and MPN domains 1 [Source:HGNC Symbol;Acc:HGNC:29401]	0.29682	-1.75234	0.0105184	1	down	yes
chrX	85244032	85273362	+	ENSG00000147180	ZNF711	ENST00000373165;ENST00000360700;ENST00000276123	zinc finger protein 711 [Source:HGNC Symbol;Acc:HGNC:13128]	0.296093	-1.75588	0.0107183	1	down	yes
chr13	21372573	21459370	-	ENSG00000180776	ZDHHC20	ENST00000382466;ENST00000400590;ENST00000494731;ENST00000477811;ENST00000464055;ENST00000320220;ENST00000542645;ENST00000415724;ENST00000484277	zinc finger DHHC-type containing 20 [Source:HGNC Symbol;Acc:HGNC:20749]	0.300112	-1.73643	0.0108273	1	down	yes
chr14	49620795	49623481	+	ENSG00000168282	MGAT2	ENST00000305386	mannosyl (alpha-1,6-)-glycoprotein beta-1,2-N-acetylglucosaminyltransferase [Source:HGNC Symbol;Acc:HGNC:7045]	0.301456	-1.72998	0.010992	1	down	yes
chr4	40056826	40158252	+	ENSG00000078177	N4BP2	ENST00000261435;ENST00000513269;ENST00000511480	NEDD4 binding protein 2 [Source:HGNC Symbol;Acc:HGNC:29851]	0.298689	-1.74328	0.011019	1	down	yes
chr4	154604134	154612967	-	ENSG00000171557	FGG	ENST00000404648;ENST00000336098;ENST00000443553;ENST00000473393;ENST00000465913;ENST00000484695;ENST00000393846;ENST00000465336;ENST00000464532	fibrinogen gamma chain [Source:HGNC Symbol;Acc:HGNC:3694]	0.296639	-1.75322	0.0111771	1	down	yes
chr4	5051442	5500998	+	ENSG00000152953	STK32B	ENST00000510398;ENST00000282908;ENST00000512636;ENST00000512018;ENST00000505508;ENST00000511959;ENST00000513705;ENST00000508728	serine/threonine kinase 32B [Source:HGNC Symbol;Acc:HGNC:14217]	0.303347	-1.72096	0.0114671	1	down	yes
chr12	89588049	89709300	-	ENSG00000070961	ATP2B1	ENST00000428670;ENST00000261173;ENST00000552275;ENST00000551310;ENST00000551009;ENST00000635033;ENST00000550716;ENST00000359142;ENST00000549727;ENST00000393164;ENST00000549585	ATPase plasma membrane Ca2+ transporting 1 [Source:HGNC Symbol;Acc:HGNC:814]	0.304564	-1.71518	0.0116067	1	down	yes
chr5	128257909	128659185	-	ENSG00000138829	FBN2	ENST00000619499;ENST00000262464;ENST00000502468;ENST00000507835;ENST00000514742	fibrillin 2 [Source:HGNC Symbol;Acc:HGNC:3604]	0.303603	-1.71974	0.0116317	1	down	yes
chr7	16791811	16833433	-	ENSG00000106541	AGR2	ENST00000401412;ENST00000419304;ENST00000489523;ENST00000468419;ENST00000486219	anterior gradient 2, protein disulphide isomerase family member [Source:HGNC Symbol;Acc:HGNC:328]	0.306181	-1.70754	0.0119126	1	down	yes
chr2	159768630	159798255	-	ENSG00000241399	CD302	ENST00000259053;ENST00000429078;ENST00000553424	CD302 molecule [Source:HGNC Symbol;Acc:HGNC:30843]	0.300394	-1.73507	0.0119305	1	down	yes
chr6	31827735	31830255	+	ENSG00000204388	HSPA1B	ENST00000375650	heat shock protein family A (Hsp70) member 1B [Source:HGNC Symbol;Acc:HGNC:5233]	0.307077	-1.70333	0.0120718	1	down	yes
chr6	56457987	56954628	-	ENSG00000151914	DST	ENST00000370765;ENST00000340834;ENST00000361203;ENST00000449297;ENST00000518464;ENST00000421834;ENST00000482156;ENST00000244364;ENST00000524302;ENST00000517937;ENST00000521821;ENST00000312431;ENST00000439203;ENST00000517840;ENST00000524186;ENST00000487754;ENST00000492944;ENST00000466429;ENST00000459869;ENST00000521104;ENST00000518935;ENST00000520645;ENST00000518828;ENST00000523943;ENST00000520144…	dystonin [Source:HGNC Symbol;Acc:HGNC:1090]	0.306922	-1.70405	0.012127	1	down	yes
chr1	156893698	156916434	+	ENSG00000187800	PEAR1	ENST00000338302;ENST00000444016;ENST00000482505;ENST00000465101	platelet endothelial aggregation receptor 1 [Source:HGNC Symbol;Acc:HGNC:33631]	0.29395	-1.76636	0.0121571	1	down	yes
chr6	83067666	83171350	+	ENSG00000083097	DOPEY1	ENST00000604380;ENST00000493541;ENST00000349129;ENST00000237163;ENST00000481979;ENST00000484282	dopey family member 1 [Source:HGNC Symbol;Acc:HGNC:21194]	0.300413	-1.73498	0.0124178	1	down	yes
chr16	87383995	87404779	+	ENSG00000140941	MAP1LC3B	ENST00000268607;ENST00000599768;ENST00000562778;ENST00000570189;ENST00000564844;ENST00000564638;ENST00000565788;ENST00000561823;ENST00000563720	microtubule associated protein 1 light chain 3 beta [Source:HGNC Symbol;Acc:HGNC:13352]	0.307961	-1.69918	0.0125895	1	down	yes
chr1	211743457	211830772	-	ENSG00000123684	LPGAT1	ENST00000366997;ENST00000498690;ENST00000366996;ENST00000488600	lysophosphatidylglycerol acyltransferase 1 [Source:HGNC Symbol;Acc:HGNC:28985]	0.309838	-1.69041	0.0127746	1	down	yes
chr1	231162112	231221556	+	ENSG00000119283	TRIM67	ENST00000366653;ENST00000444294	tripartite motif containing 67 [Source:HGNC Symbol;Acc:HGNC:31859]	0.296269	-1.75502	0.0127854	1	down	yes
chr6	75252924	75284968	-	ENSG00000112697	TMEM30A	ENST00000230461;ENST00000475111;ENST00000370050;ENST00000518161	transmembrane protein 30A [Source:HGNC Symbol;Acc:HGNC:16667]	0.310055	-1.6894	0.0128772	1	down	yes
chr1	208022242	208244320	-	ENSG00000076356	PLXNA2	ENST00000367033;ENST00000480053;ENST00000460870;ENST00000483048;ENST00000463510	plexin A2 [Source:HGNC Symbol;Acc:HGNC:9100]	0.308034	-1.69884	0.0134712	1	down	yes
chr4	73995642	73998779	-	ENSG00000163735	CXCL5	ENST00000296027	C-X-C motif chemokine ligand 5 [Source:HGNC Symbol;Acc:HGNC:10642]	0.313902	-1.67161	0.0137372	1	down	yes
chrX	25003694	25016420	-	ENSG00000004848	ARX	ENST00000379044;ENST00000637993	aristaless related homeobox [Source:HGNC Symbol;Acc:HGNC:18060]	0.305107	-1.71261	0.0137939	1	down	yes
chr2	108448561	108509415	+	ENSG00000135968	GCC2	ENST00000309863;ENST00000492785;ENST00000409821;ENST00000447558;ENST00000467566;ENST00000480863;ENST00000478207;ENST00000393321;ENST00000462897;ENST00000481729	GRIP and coiled-coil domain containing 2 [Source:HGNC Symbol;Acc:HGNC:23218]	0.314165	-1.67041	0.0143369	1	down	yes
chr19	4229498	4237531	+	ENSG00000105246	EBI3	ENST00000221847;ENST00000599339	Epstein-Barr virus induced 3 [Source:HGNC Symbol;Acc:HGNC:3129]	0.306085	-1.70799	0.0143604	1	down	yes
chr1	91680343	91906335	-	ENSG00000069702	TGFBR3	ENST00000212355;ENST00000465892;ENST00000533089;ENST00000525962;ENST00000532540;ENST00000470600;ENST00000529608	transforming growth factor beta receptor 3 [Source:HGNC Symbol;Acc:HGNC:11774]	0.314996	-1.66659	0.0146513	1	down	yes
chr9	134641774	134844843	+	ENSG00000130635	COL5A1	ENST00000371817;ENST00000618395;ENST00000469093;ENST00000464187;ENST00000465877;ENST00000463925;ENST00000371820;ENST00000460264	collagen type V alpha 1 chain [Source:HGNC Symbol;Acc:HGNC:2209]	0.31709	-1.65703	0.0148282	1	down	yes
chr1	202193901	202319781	+	ENSG00000133067	LGR6	ENST00000367278;ENST00000308543;ENST00000255432;ENST00000506931;ENST00000503519;ENST00000423542;ENST00000439764;ENST00000487787	leucine rich repeat containing G protein-coupled receptor 6 [Source:HGNC Symbol;Acc:HGNC:19719]	0.312522	-1.67797	0.0148853	1	down	yes
chr2	30447226	30644225	+	ENSG00000172954	LCLAT1	ENST00000379509;ENST00000309052;ENST00000319406;ENST00000465200;ENST00000476038;ENST00000488144;ENST00000497423;ENST00000466477;ENST00000491680;ENST00000476535;ENST00000465538	lysocardiolipin acyltransferase 1 [Source:HGNC Symbol;Acc:HGNC:26756]	0.318371	-1.65122	0.0152106	1	down	yes
chr6	31945650	31952084	+	ENSG00000243649	CFB	ENST00000472581;ENST00000482886;ENST00000460718;ENST00000425368;ENST00000497841;ENST00000482312;ENST00000461483;ENST00000452035;ENST00000467360;ENST00000465750;ENST00000498317;ENST00000467150	complement factor B [Source:HGNC Symbol;Acc:HGNC:1037]	0.302385	-1.72554	0.0153003	1	down	yes
chr16	66878589	66895754	+	ENSG00000172840	PDP2	ENST00000311765;ENST00000561704;ENST00000566805;ENST00000568398;ENST00000568720	pyruvate dehyrogenase phosphatase catalytic subunit 2 [Source:HGNC Symbol;Acc:HGNC:30263]	0.312651	-1.67738	0.0153674	1	down	yes
chr7	100352360	100353692	+	ENSG00000235333	PVRIG2P	ENST00000435460	poliovirus receptor related immunoglobulin domain containing 2, pseudogene [Source:HGNC Symbol;Acc:HGNC:48897]	0.306557	-1.70577	0.0154402	1	down	yes
chr3	37243177	37366751	+	ENSG00000144674	GOLGA4	ENST00000361924;ENST00000437131;ENST00000356847;ENST00000419177;ENST00000617480;ENST00000498250;ENST00000435830;ENST00000497537;ENST00000450863	golgin A4 [Source:HGNC Symbol;Acc:HGNC:4427]	0.318913	-1.64877	0.0155352	1	down	yes
chr1	164555584	164899296	+	ENSG00000185630	PBX1	ENST00000465089;ENST00000367897;ENST00000612123;ENST00000559240;ENST00000485769;ENST00000340699;ENST00000540236;ENST00000420696;ENST00000560641;ENST00000474046;ENST00000558837;ENST00000467023;ENST00000468104;ENST00000605467;ENST00000498497;ENST00000482110;ENST00000559560;ENST00000496120	PBX homeobox 1 [Source:HGNC Symbol;Acc:HGNC:8632]	0.320785	-1.64032	0.0155861	1	down	yes
chr17	42549214	42555213	+	ENSG00000108786	HSD17B1	ENST00000587280;ENST00000225929;ENST00000593215;ENST00000585807	hydroxysteroid 17-beta dehydrogenase 1 [Source:HGNC Symbol;Acc:HGNC:5210]	0.308345	-1.69738	0.0157252	1	down	yes
chrX	30827442	30975084	-	ENSG00000157625	TAB3	ENST00000467136;ENST00000378930;ENST00000378932;ENST00000378928;ENST00000288422	TGF-beta activated kinase 1 and MAP3K7 binding protein 3 [Source:HGNC Symbol;Acc:HGNC:30681]	0.32175	-1.63599	0.0160877	1	down	yes
chr19	39863323	39934626	-	ENSG00000275395	FCGBP	ENST00000641975;ENST00000616721;ENST00000620799;ENST00000595713	Fc fragment of IgG binding protein [Source:HGNC Symbol;Acc:HGNC:13572]	0.321262	-1.63818	0.0163692	1	down	yes
chr12	105107324	105169134	+	ENSG00000136051	WASHC4	ENST00000332180;ENST00000311317;ENST00000620430;ENST00000547404;ENST00000551224;ENST00000552203;ENST00000550036;ENST00000548534;ENST00000550613;ENST00000547171;ENST00000550053;ENST00000550786	WASH complex subunit 4 [Source:HGNC Symbol;Acc:HGNC:29174]	0.32358	-1.62781	0.0166256	1	down	yes
chr8	94427712	94429888	-	ENSG00000280123	AC023632.6	ENST00000624338		0.307217	-1.70267	0.0166367	1	down	yes
chr14	24180395	24190416	-	ENSG00000259522	AL136295.4	ENST00000561419		0.325054	-1.62125	0.0168171	1	down	yes
chr6	31815464	31817946	+	ENSG00000204389	HSPA1A	ENST00000375651;ENST00000608703	heat shock protein family A (Hsp70) member 1A [Source:HGNC Symbol;Acc:HGNC:5232]	0.32685	-1.6133	0.0172113	1	down	yes
chr6	75084326	75206051	-	ENSG00000111799	COL12A1	ENST00000483888;ENST00000493109;ENST00000486533;ENST00000474564;ENST00000322507;ENST00000615798;ENST00000425443	collagen type XII alpha 1 chain [Source:HGNC Symbol;Acc:HGNC:2188]	0.323314	-1.62899	0.0174698	1	down	yes
chr17	1934677	2025345	-	ENSG00000185924	RTN4RL1	ENST00000331238	reticulon 4 receptor like 1 [Source:HGNC Symbol;Acc:HGNC:21329]	0.318834	-1.64912	0.0177766	1	down	yes
chr7	102582523	102642869	-	ENSG00000205236	AC105052.1	ENST00000519541		0.318817	-1.6492	0.0180681	1	down	yes
chr2	100273291	100322733	-	ENSG00000170500	LONRF2	ENST00000393437	LON peptidase N-terminal domain and ring finger 2 [Source:HGNC Symbol;Acc:HGNC:24788]	0.329181	-1.60305	0.0181542	1	down	yes
chr4	154562956	154571086	+	ENSG00000171564	FGB	ENST00000302068;ENST00000509493;ENST00000498375;ENST00000425838;ENST00000473984;ENST00000497097	fibrinogen beta chain [Source:HGNC Symbol;Acc:HGNC:3662]	0.328328	-1.60679	0.0182884	1	down	yes
chr11	64823387	64844569	-	ENSG00000171219	CDC42BPG	ENST00000342711;ENST00000480767	CDC42 binding protein kinase gamma [Source:HGNC Symbol;Acc:HGNC:29829]	0.318168	-1.65214	0.0183221	1	down	yes
chr16	56657694	56660698	+	ENSG00000198417	MT1F	ENST00000334350;ENST00000568475;ENST00000564295	metallothionein 1F [Source:HGNC Symbol;Acc:HGNC:7398]	0.313351	-1.67415	0.0183849	1	down	yes
chr2	214931542	215138428	-	ENSG00000144452	ABCA12	ENST00000272895	ATP binding cassette subfamily A member 12 [Source:HGNC Symbol;Acc:HGNC:14637]	0.313461	-1.67364	0.0185066	1	down	yes
chr10	50739318	50816495	+	ENSG00000204147	ASAH2B	ENST00000374007;ENST00000374006	N-acylsphingosine amidohydrolase 2B [Source:HGNC Symbol;Acc:HGNC:23456]	0.326314	-1.61567	0.0187766	1	down	yes
chr1	196651878	196747504	+	ENSG00000000971	CFH	ENST00000367429;ENST00000466229;ENST00000496761;ENST00000630130;ENST00000470918	complement factor H [Source:HGNC Symbol;Acc:HGNC:4883]	0.331088	-1.59471	0.0191381	1	down	yes
chr9	116687302	116701300	+	ENSG00000119401	TRIM32	ENST00000373983;ENST00000450136;ENST00000411410	tripartite motif containing 32 [Source:HGNC Symbol;Acc:HGNC:16380]	0.331622	-1.59239	0.0196658	1	down	yes
chr12	56521929	56596196	+	ENSG00000076067	RBMS2	ENST00000262031;ENST00000552916;ENST00000639027;ENST00000542360;ENST00000551369;ENST00000550726;ENST00000552228;ENST00000549945	RNA binding motif single stranded interacting protein 2 [Source:HGNC Symbol;Acc:HGNC:9909]	0.335799	-1.57433	0.020299	1	down	yes
chr3	52545352	52685917	-	ENSG00000163939	PBRM1	ENST00000356770;ENST00000409767;ENST00000446103;ENST00000296302;ENST00000462207;ENST00000409057;ENST00000439181;ENST00000450271;ENST00000420148;ENST00000423351;ENST00000480064;ENST00000410007;ENST00000394830;ENST00000337303;ENST00000431678	polybromo 1 [Source:HGNC Symbol;Acc:HGNC:30064]	0.334457	-1.58011	0.0203366	1	down	yes
chr2	223855716	223945387	-	ENSG00000085449	WDFY1	ENST00000233055;ENST00000483061;ENST00000462702;ENST00000429915;ENST00000491453;ENST00000493001	WD repeat and FYVE domain containing 1 [Source:HGNC Symbol;Acc:HGNC:20451]	0.33623	-1.57248	0.0203633	1	down	yes
chr4	1009936	1026897	+	ENSG00000127418	FGFRL1	ENST00000510644;ENST00000264748;ENST00000512174;ENST00000398484;ENST00000507339;ENST00000512562;ENST00000504138	fibroblast growth factor receptor like 1 [Source:HGNC Symbol;Acc:HGNC:3693]	0.336838	-1.56987	0.0207949	1	down	yes
chr1	186311652	186375693	-	ENSG00000047410	TPR	ENST00000367478;ENST00000474852;ENST00000492973;ENST00000469463;ENST00000481347;ENST00000467810;ENST00000491783;ENST00000451586;ENST00000613151	translocated promoter region, nuclear basket protein [Source:HGNC Symbol;Acc:HGNC:12017]	0.338055	-1.56467	0.0208135	1	down	yes
chr9	74981020	75028423	-	ENSG00000156017	CARNMT1	ENST00000376834;ENST00000376830;ENST00000451153	carnosine N-methyltransferase 1 [Source:HGNC Symbol;Acc:HGNC:23435]	0.338101	-1.56447	0.0211717	1	down	yes
chr8	22114415	22133384	-	ENSG00000168453	HR	ENST00000312841;ENST00000381418;ENST00000519619;ENST00000522759;ENST00000518461;ENST00000522039;ENST00000522016;ENST00000517699	HR, lysine demethylase and nuclear receptor corepressor [Source:HGNC Symbol;Acc:HGNC:5172]	0.337666	-1.56633	0.0211944	1	down	yes
chr7	97851688	97972985	-	ENSG00000284707	AC079781.5	ENST00000641390;ENST00000641784;ENST00000641315		0.334633	-1.57935	0.0212378	1	down	yes
chr12	75480680	75503853	+	ENSG00000139278	GLIPR1	ENST00000266659;ENST00000456650;ENST00000536703	GLI pathogenesis related 1 [Source:HGNC Symbol;Acc:HGNC:17001]	0.337593	-1.56664	0.0213286	1	down	yes
chr16	30204316	30209071	-	ENSG00000258130	AC106782.1	ENST00000550538;ENST00000566470;ENST00000568109;ENST00000549390;ENST00000568353		0.330096	-1.59904	0.0214596	1	down	yes
chr19	57191500	57222846	+	ENSG00000083844	ZNF264	ENST00000263095;ENST00000594126;ENST00000536056;ENST00000600531;ENST00000597447;ENST00000599653	zinc finger protein 264 [Source:HGNC Symbol;Acc:HGNC:13057]	0.334271	-1.58091	0.0215976	1	down	yes
chr2	134918235	134959342	+	ENSG00000082258	CCNT2	ENST00000295238;ENST00000264157;ENST00000419781;ENST00000438691;ENST00000452839;ENST00000417175;ENST00000475094;ENST00000464932;ENST00000452521	cyclin T2 [Source:HGNC Symbol;Acc:HGNC:1600]	0.339287	-1.55942	0.0218648	1	down	yes
chr3	53328963	53813733	+	ENSG00000157388	CACNA1D	ENST00000350061;ENST00000422281;ENST00000637078;ENST00000636627;ENST00000636633;ENST00000636480;ENST00000464429;ENST00000481478;ENST00000288139;ENST00000640483;ENST00000637844;ENST00000636581;ENST00000636595;ENST00000636938;ENST00000636999;ENST00000637589;ENST00000637081;ENST00000636570;ENST00000636833;ENST00000498251	calcium voltage-gated channel subunit alpha1 D [Source:HGNC Symbol;Acc:HGNC:1391]	0.334654	-1.57926	0.0219128	1	down	yes
chr20	23045633	23049741	-	ENSG00000178726	THBD	ENST00000377103	thrombomodulin [Source:HGNC Symbol;Acc:HGNC:11784]	0.339233	-1.55965	0.0221817	1	down	yes
chr9	115019578	115118257	-	ENSG00000041982	TNC	ENST00000350763;ENST00000535648	tenascin C [Source:HGNC Symbol;Acc:HGNC:5318]	0.327634	-1.60984	0.0223109	1	down	yes
chr2	121737103	121767853	+	ENSG00000211460	TSN	ENST00000409193;ENST00000490104;ENST00000389682;ENST00000467324;ENST00000536142;ENST00000478165;ENST00000495112;ENST00000483698;ENST00000481818;ENST00000498545	translin [Source:HGNC Symbol;Acc:HGNC:12379]	0.34378	-1.54044	0.0229956	1	down	yes
chr9	120902393	120929173	-	ENSG00000056558	TRAF1	ENST00000373887	TNF receptor associated factor 1 [Source:HGNC Symbol;Acc:HGNC:12031]	0.340498	-1.55428	0.023413	1	down	yes
chr19	41750977	41772208	+	ENSG00000086548	CEACAM6	ENST00000199764	carcinoembryonic antigen related cell adhesion molecule 6 [Source:HGNC Symbol;Acc:HGNC:1818]	0.346186	-1.53038	0.0237681	1	down	yes
chr1	85580761	85583962	+	ENSG00000142871	CYR61	ENST00000451137;ENST00000480413	cysteine rich angiogenic inducer 61 [Source:HGNC Symbol;Acc:HGNC:2654]	0.347178	-1.52625	0.0242486	1	down	yes
chr9	101360417	101383519	-	ENSG00000136881	BAAT	ENST00000259407;ENST00000395051	bile acid-CoA:amino acid N-acyltransferase [Source:HGNC Symbol;Acc:HGNC:932]	0.343436	-1.54189	0.0249127	1	down	yes
chr16	18983934	19063942	+	ENSG00000170537	TMC7	ENST00000304381;ENST00000569532;ENST00000421369;ENST00000568469;ENST00000561963	transmembrane channel like 7 [Source:HGNC Symbol;Acc:HGNC:23000]	0.342996	-1.54374	0.0249608	1	down	yes
chrX	108155607	108439497	-	ENSG00000197565	COL4A6	ENST00000372216;ENST00000334504;ENST00000461897;ENST00000394872;ENST00000468338;ENST00000487645;ENST00000538570;ENST00000477085	collagen type IV alpha 6 chain [Source:HGNC Symbol;Acc:HGNC:2208]	0.347754	-1.52386	0.0251328	1	down	yes
chr9	104781002	104928237	-	ENSG00000165029	ABCA1	ENST00000374736;ENST00000423487;ENST00000374733;ENST00000494467	ATP binding cassette subfamily A member 1 [Source:HGNC Symbol;Acc:HGNC:29]	0.348642	-1.52018	0.0254925	1	down	yes
chr8	85107147	85146076	+	ENSG00000133739	LRRCC1	ENST00000522567;ENST00000517875;ENST00000360375;ENST00000414626	leucine rich repeat and coiled-coil centrosomal protein 1 [Source:HGNC Symbol;Acc:HGNC:29373]	0.343661	-1.54094	0.0256022	1	down	yes
chr9	70384597	70414624	-	ENSG00000119138	KLF9	ENST00000377126	Kruppel like factor 9 [Source:HGNC Symbol;Acc:HGNC:1123]	0.349802	-1.51539	0.0264304	1	down	yes
chr2	178525989	178830802	-	ENSG00000155657	TTN	ENST00000589042	titin [Source:HGNC Symbol;Acc:HGNC:12403]	0.348565	-1.5205	0.0264527	1	down	yes
chr19	45863989	45873797	+	ENSG00000170608	FOXA3	ENST00000302177;ENST00000594297	forkhead box A3 [Source:HGNC Symbol;Acc:HGNC:5023]	0.341657	-1.54938	0.0265212	1	down	yes
chr20	61252426	61940617	+	ENSG00000179242	CDH4	ENST00000614565;ENST00000543233;ENST00000611855	cadherin 4 [Source:HGNC Symbol;Acc:HGNC:1763]	0.352773	-1.50319	0.0270907	1	down	yes
chr8	17497088	17570573	+	ENSG00000003989	SLC7A2	ENST00000640220;ENST00000494857;ENST00000004531;ENST00000522656;ENST00000470360	solute carrier family 7 member 2 [Source:HGNC Symbol;Acc:HGNC:11060]	0.352765	-1.50322	0.0277085	1	down	yes
chr13	102844844	102876001	+	ENSG00000134899	ERCC5	ENST00000355739;ENST00000375954;ENST00000472247;ENST00000375958;ENST00000481099	ERCC excision repair 5, endonuclease [Source:HGNC Symbol;Acc:HGNC:3437]	0.354962	-1.49426	0.0281949	1	down	yes
chr14	53949736	53958761	-	ENSG00000125378	BMP4	ENST00000245451;ENST00000558984;ENST00000559087;ENST00000558489;ENST00000558961;ENST00000609748;ENST00000559501	bone morphogenetic protein 4 [Source:HGNC Symbol;Acc:HGNC:1071]	0.354594	-1.49576	0.0282351	1	down	yes
chr4	70902326	71022449	+	ENSG00000173542	MOB1B	ENST00000309395;ENST00000396051;ENST00000509041	MOB kinase activator 1B [Source:HGNC Symbol;Acc:HGNC:29801]	0.35506	-1.49387	0.0283736	1	down	yes
chr3	155762617	155806351	-	ENSG00000174928	C3orf33	ENST00000340171;ENST00000486435;ENST00000534941;ENST00000482061	chromosome 3 open reading frame 33 [Source:HGNC Symbol;Acc:HGNC:26434]	0.349756	-1.51558	0.0284428	1	down	yes
chr7	93099513	93118023	-	ENSG00000205413	SAMD9	ENST00000379958	sterile alpha motif domain containing 9 [Source:HGNC Symbol;Acc:HGNC:1348]	0.350834	-1.51114	0.0285817	1	down	yes
chr3	64092242	64445476	-	ENSG00000163637	PRICKLE2	ENST00000638394;ENST00000640303;ENST00000639113;ENST00000295902;ENST00000638436;ENST00000564377;ENST00000640095;ENST00000485770	prickle planar cell polarity protein 2 [Source:HGNC Symbol;Acc:HGNC:20340]	0.356726	-1.48711	0.0289169	1	down	yes
chr19	60951	71626	-	ENSG00000282458	WASH5P	ENST00000633719;ENST00000632506;ENST00000631796;ENST00000634023;ENST00000633742;ENST00000633703;ENST00000632089;ENST00000632292	WAS protein family homolog 5 pseudogene [Source:NCBI gene;Acc:375690]	0.355097	-1.49372	0.0290586	1	down	yes
chr16	30949066	30956461	+	ENSG00000175938	ORAI3	ENST00000318663;ENST00000563161;ENST00000562699;ENST00000566237	ORAI calcium release-activated calcium modulator 3 [Source:HGNC Symbol;Acc:HGNC:28185]	0.353187	-1.50149	0.0293467	1	down	yes
chr4	101023409	101348278	-	ENSG00000138814	PPP3CA	ENST00000394853;ENST00000323055;ENST00000510292;ENST00000525819;ENST00000529324;ENST00000492351;ENST00000394854;ENST00000512215;ENST00000507176	protein phosphatase 3 catalytic subunit alpha [Source:HGNC Symbol;Acc:HGNC:9314]	0.359855	-1.47451	0.0295451	1	down	yes
chr2	26764284	26781231	+	ENSG00000213699	SLC35F6	ENST00000344420;ENST00000414029;ENST00000482746;ENST00000429494	solute carrier family 35 member F6 [Source:HGNC Symbol;Acc:HGNC:26055]	0.360707	-1.4711	0.0297206	1	down	yes
chr5	27472292	27496401	+	ENSG00000250337	LINC01021	ENST00000512067;ENST00000505775;ENST00000503107;ENST00000514255;ENST00000514844;ENST00000510165	long intergenic non-protein coding RNA 1021 [Source:HGNC Symbol;Acc:HGNC:48995]	0.359284	-1.4768	0.0301987	1	down	yes
chr5	71455615	71567820	+	ENSG00000145734	BDP1	ENST00000508917;ENST00000514903;ENST00000358731;ENST00000380675;ENST00000508157	B double prime 1, subunit of RNA polymerase III transcription initiation factor IIIB [Source:HGNC Symbol;Acc:HGNC:13652]	0.362089	-1.46558	0.0303691	1	down	yes
chrX	69160851	69165793	-	ENSG00000181191	PJA1	ENST00000374571;ENST00000477231;ENST00000590146;ENST00000361478;ENST00000471141;ENST00000374583	praja ring finger ubiquitin ligase 1 [Source:HGNC Symbol;Acc:HGNC:16648]	0.358421	-1.48027	0.0303845	1	down	yes
chr1	145992435	145996600	-	ENSG00000265972	TXNIP	ENST00000582401;ENST00000486597;ENST00000488537;ENST00000425134	thioredoxin interacting protein [Source:HGNC Symbol;Acc:HGNC:16952]	0.341517	-1.54997	0.0303939	1	down	yes
chr13	97221434	97394120	+	ENSG00000139793	MBNL2	ENST00000345429;ENST00000469707;ENST00000343600;ENST00000376673;ENST00000449284	muscleblind like splicing regulator 2 [Source:HGNC Symbol;Acc:HGNC:16746]	0.362567	-1.46368	0.0312086	1	down	yes
chr14	57268909	57298742	+	ENSG00000053770	AP5M1	ENST00000261558;ENST00000556995;ENST00000554863;ENST00000554931;ENST00000555448;ENST00000554213;ENST00000431972;ENST00000556723	adaptor related protein complex 5 mu 1 subunit [Source:HGNC Symbol;Acc:HGNC:20192]	0.362802	-1.46275	0.0312117	1	down	yes
chr11	95976598	96343180	-	ENSG00000184384	MAML2	ENST00000524717;ENST00000618849	mastermind like transcriptional coactivator 2 [Source:HGNC Symbol;Acc:HGNC:16259]	0.358096	-1.48158	0.0314851	1	down	yes
chr12	7919230	7936275	-	ENSG00000059804	SLC2A3	ENST00000486749;ENST00000075120;ENST00000479059;ENST00000490763;ENST00000541671;ENST00000495813;ENST00000469295;ENST00000543435;ENST00000476634	solute carrier family 2 member 3 [Source:HGNC Symbol;Acc:HGNC:11007]	0.36391	-1.45835	0.0316672	1	down	yes
chr17	56834099	56869567	+	ENSG00000153933	DGKE	ENST00000284061;ENST00000572944;ENST00000572810;ENST00000571084;ENST00000570738	diacylglycerol kinase epsilon [Source:HGNC Symbol;Acc:HGNC:2852]	0.361734	-1.467	0.0317137	1	down	yes
chr10	47970043	47973496	-	ENSG00000273760	AC245041.1	ENST00000619523		0.363843	-1.45861	0.0320175	1	down	yes
chr6	152121684	152637801	-	ENSG00000131018	SYNE1	ENST00000490135;ENST00000471834;ENST00000367256;ENST00000341594;ENST00000537033;ENST00000367257;ENST00000466159;ENST00000488376;ENST00000476519;ENST00000367251;ENST00000490866;ENST00000454018;ENST00000545694;ENST00000472563;ENST00000347037;ENST00000469439;ENST00000478916;ENST00000423061;ENST00000539504;ENST00000367255;ENST00000474655;ENST00000540663;ENST00000489156;ENST00000409694;ENST00000461872	spectrin repeat containing nuclear envelope protein 1 [Source:HGNC Symbol;Acc:HGNC:17089]	0.36507	-1.45376	0.032095	1	down	yes
chr20	22581005	22585455	-	ENSG00000125798	FOXA2	ENST00000377115;ENST00000419308	forkhead box A2 [Source:HGNC Symbol;Acc:HGNC:5022]	0.366202	-1.44929	0.0321659	1	down	yes
chr2	190504342	190534722	-	ENSG00000189362	NEMP2	ENST00000409150;ENST00000421038;ENST00000414176;ENST00000343105;ENST00000444545	nuclear envelope integral membrane protein 2 [Source:HGNC Symbol;Acc:HGNC:33700]	0.363656	-1.45936	0.0322615	1	down	yes
chr17	55265012	55325065	+	ENSG00000108924	HLF	ENST00000226067;ENST00000430986;ENST00000575345;ENST00000575868;ENST00000572002;ENST00000573945;ENST00000575307	HLF, PAR bZIP transcription factor [Source:HGNC Symbol;Acc:HGNC:4977]	0.35496	-1.49427	0.0323083	1	down	yes
chr8	38996869	39105144	+	ENSG00000168615	ADAM9	ENST00000466936;ENST00000487273;ENST00000379917;ENST00000481873;ENST00000468065;ENST00000484143;ENST00000481058;ENST00000481513;ENST00000463437	ADAM metallopeptidase domain 9 [Source:HGNC Symbol;Acc:HGNC:216]	0.36807	-1.44195	0.032703	1	down	yes
chr10	46415853	46416413	+	ENSG00000213412	HNRNPA1P33	ENST00000421426	heterogeneous nuclear ribonucleoprotein A1 pseudogene 33 [Source:HGNC Symbol;Acc:HGNC:44990]	0.359961	-1.47409	0.0329615	1	down	yes
chr10	93306429	93482317	-	ENSG00000138119	MYOF	ENST00000463743;ENST00000371489;ENST00000358334;ENST00000359263;ENST00000488645;ENST00000474161;ENST00000475358;ENST00000371488;ENST00000485212	myoferlin [Source:HGNC Symbol;Acc:HGNC:3656]	0.368738	-1.43933	0.0330084	1	down	yes
chr3	38138478	38143022	+	ENSG00000172936	MYD88	ENST00000484513;ENST00000421516;ENST00000396334;ENST00000417037;ENST00000416282;ENST00000481122;ENST00000460295;ENST00000495303;ENST00000424893	myeloid differentiation primary response 88 [Source:HGNC Symbol;Acc:HGNC:7562]	0.367827	-1.4429	0.0331052	1	down	yes
chr22	37634654	37666932	+	ENSG00000100092	SH3BP1	ENST00000357436;ENST00000417536;ENST00000469947;ENST00000451997;ENST00000471650;ENST00000459646;ENST00000466097	SH3 domain binding protein 1 [Source:HGNC Symbol;Acc:HGNC:10824]	0.367622	-1.44371	0.033515	1	down	yes
chr13	94601903	94634645	+	ENSG00000152749	GPR180	ENST00000376958	G protein-coupled receptor 180 [Source:HGNC Symbol;Acc:HGNC:28899]	0.368711	-1.43944	0.033934	1	down	yes
chr3	112596794	112649530	-	ENSG00000091986	CCDC80	ENST00000206423;ENST00000439685;ENST00000475181;ENST00000469554;ENST00000480275;ENST00000461431;ENST00000479368	coiled-coil domain containing 80 [Source:HGNC Symbol;Acc:HGNC:30649]	0.370557	-1.43223	0.034025	1	down	yes
chr2	157257598	157314211	+	ENSG00000136542	GALNT5	ENST00000259056;ENST00000461704	polypeptide N-acetylgalactosaminyltransferase 5 [Source:HGNC Symbol;Acc:HGNC:4127]	0.36543	-1.45233	0.0340684	1	down	yes
chr6	20401906	20493715	+	ENSG00000112242	E2F3	ENST00000535432;ENST00000346618;ENST00000613242	E2F transcription factor 3 [Source:HGNC Symbol;Acc:HGNC:3115]	0.370322	-1.43315	0.0342937	1	down	yes
chr15	38488103	38565575	-	ENSG00000172575	RASGRP1	ENST00000450598;ENST00000557875;ENST00000310803;ENST00000560425;ENST00000558432;ENST00000539159;ENST00000559830;ENST00000414708	RAS guanyl releasing protein 1 [Source:HGNC Symbol;Acc:HGNC:9878]	0.347489	-1.52496	0.0344434	1	down	yes
chr7	91940867	92110673	+	ENSG00000127914	AKAP9	ENST00000487258;ENST00000394534;ENST00000356239;ENST00000493976;ENST00000358100;ENST00000493453;ENST00000435423;ENST00000463118;ENST00000359028;ENST00000486313;ENST00000394564;ENST00000487692;ENST00000438114;ENST00000484815	A-kinase anchoring protein 9 [Source:HGNC Symbol;Acc:HGNC:379]	0.370281	-1.43331	0.0347257	1	down	yes
chr1	155859509	155885199	+	ENSG00000132718	SYT11	ENST00000368324	synaptotagmin 11 [Source:HGNC Symbol;Acc:HGNC:19239]	0.363087	-1.46161	0.0347323	1	down	yes
chr18	31058840	31102415	-	ENSG00000134755	DSC2	ENST00000280904;ENST00000251081	desmocollin 2 [Source:HGNC Symbol;Acc:HGNC:3036]	0.366724	-1.44723	0.0353289	1	down	yes
chr3	111979010	111993363	+	ENSG00000144827	ABHD10	ENST00000273359;ENST00000493784;ENST00000494817;ENST00000497293;ENST00000491580	abhydrolase domain containing 10 [Source:HGNC Symbol;Acc:HGNC:25656]	0.371629	-1.42806	0.0354551	1	down	yes
chr9	108934181	108950744	+	ENSG00000119328	FAM206A	ENST00000322940;ENST00000466200;ENST00000374624	family with sequence similarity 206 member A [Source:HGNC Symbol;Acc:HGNC:1364]	0.372823	-1.42344	0.0354875	1	down	yes
chr20	44355700	44434596	+	ENSG00000101076	HNF4A	ENST00000316099;ENST00000316673;ENST00000415691;ENST00000443598;ENST00000372920;ENST00000609795;ENST00000619550;ENST00000457232	hepatocyte nuclear factor 4 alpha [Source:HGNC Symbol;Acc:HGNC:5024]	0.372876	-1.42323	0.0356409	1	down	yes
chr3	196319342	196338503	-	ENSG00000145107	TM4SF19	ENST00000273695;ENST00000440822;ENST00000454715;ENST00000446879	transmembrane 4 L six family member 19 [Source:HGNC Symbol;Acc:HGNC:25167]	0.355829	-1.49074	0.0359277	1	down	yes
chr9	128149071	128153455	+	ENSG00000148346	LCN2	ENST00000277480;ENST00000470902;ENST00000373017;ENST00000488391;ENST00000372998;ENST00000494317;ENST00000487719	lipocalin 2 [Source:HGNC Symbol;Acc:HGNC:6526]	0.370402	-1.43283	0.0361943	1	down	yes
chr17	75827225	75844717	-	ENSG00000092929	UNC13D	ENST00000207549;ENST00000412096;ENST00000590856;ENST00000590762;ENST00000587105;ENST00000591563;ENST00000587504;ENST00000586108;ENST00000587495;ENST00000591616;ENST00000589670;ENST00000588774	unc-13 homolog D [Source:HGNC Symbol;Acc:HGNC:23147]	0.373881	-1.41935	0.0362512	1	down	yes
chrX	100644166	100675788	+	ENSG00000102359	SRPX2	ENST00000373004;ENST00000640889;ENST00000638920;ENST00000638738;ENST00000638319;ENST00000640020;ENST00000638458;ENST00000481988	sushi repeat containing protein, X-linked 2 [Source:HGNC Symbol;Acc:HGNC:30668]	0.369083	-1.43798	0.0363162	1	down	yes
chr16	3065297	3082192	+	ENSG00000008517	IL32	ENST00000526464;ENST00000552664;ENST00000548246;ENST00000525643;ENST00000525228;ENST00000548652;ENST00000548476;ENST00000529699;ENST00000444393;ENST00000525377;ENST00000325568;ENST00000525003;ENST00000440815;ENST00000396890;ENST00000551513;ENST00000613483;ENST00000532247;ENST00000530538;ENST00000552356;ENST00000008180;ENST00000548807;ENST00000531965;ENST00000532086;ENST00000534507;ENST00000382213…	interleukin 32 [Source:HGNC Symbol;Acc:HGNC:16830]	0.358206	-1.48114	0.0364082	1	down	yes
chr3	149812708	149962139	+	ENSG00000082996	RNF13	ENST00000344229;ENST00000392894;ENST00000493238;ENST00000361785;ENST00000459632;ENST00000474348;ENST00000466478;ENST00000490631;ENST00000467977;ENST00000491086;ENST00000467996;ENST00000466795;ENST00000468648;ENST00000468289;ENST00000482083	ring finger protein 13 [Source:HGNC Symbol;Acc:HGNC:10057]	0.372759	-1.42369	0.0365912	1	down	yes
chr6	105096822	105137174	-	ENSG00000112276	BVES	ENST00000314641	blood vessel epicardial substance [Source:HGNC Symbol;Acc:HGNC:1152]	0.37171	-1.42775	0.0373093	1	down	yes
chr14	23272422	23299447	-	ENSG00000215271	HOMEZ	ENST00000357460;ENST00000558278;ENST00000561013;ENST00000606731	homeobox and leucine zipper encoding [Source:HGNC Symbol;Acc:HGNC:20164]	0.374922	-1.41534	0.0375198	1	down	yes
chr12	89519408	89526262	-	ENSG00000259075	POC1B-GALNT4	ENST00000548729;ENST00000547474	POC1B-GALNT4 readthrough [Source:HGNC Symbol;Acc:HGNC:42957]	0.375455	-1.41329	0.0377722	1	down	yes
chrX	46836940	46882358	+	ENSG00000102218	RP2	ENST00000218340	RP2, ARL3 GTPase activating protein [Source:HGNC Symbol;Acc:HGNC:10274]	0.376592	-1.40892	0.0378873	1	down	yes
chr14	49862550	49862849	-	ENSG00000274012	RN7SL2	ENST00000490232	RNA, 7SL, cytoplasmic 2 [Source:HGNC Symbol;Acc:HGNC:23134]	0.378915	-1.40005	0.0380329	1	down	yes
chr22	39223359	39244751	-	ENSG00000100311	PDGFB	ENST00000331163;ENST00000381551;ENST00000455790;ENST00000440375	platelet derived growth factor subunit B [Source:HGNC Symbol;Acc:HGNC:8800]	0.374252	-1.41792	0.0381133	1	down	yes
chr11	1554044	1571920	-	ENSG00000184545	DUSP8	ENST00000331588;ENST00000528778	dual specificity phosphatase 8 [Source:HGNC Symbol;Acc:HGNC:3074]	0.36813	-1.44171	0.0381652	1	down	yes
chr6	131948176	131951373	-	ENSG00000118523	CTGF	ENST00000367976	connective tissue growth factor [Source:HGNC Symbol;Acc:HGNC:2500]	0.375223	-1.41418	0.0383119	1	down	yes
chrX	152914442	152973480	+	ENSG00000147394	ZNF185	ENST00000454925;ENST00000370268;ENST00000318504;ENST00000370270;ENST00000447792;ENST00000449285;ENST00000539731;ENST00000535861;ENST00000318529;ENST00000324823;ENST00000426821	zinc finger protein 185 with LIM domain [Source:HGNC Symbol;Acc:HGNC:12976]	0.376231	-1.41031	0.0384912	1	down	yes
chr1	93448131	93554661	+	ENSG00000137942	FNBP1L	ENST00000370253;ENST00000260506;ENST00000603526;ENST00000271234	formin binding protein 1 like [Source:HGNC Symbol;Acc:HGNC:20851]	0.379163	-1.39911	0.0385913	1	down	yes
chr6	53267398	53349179	-	ENSG00000012660	ELOVL5	ENST00000304434;ENST00000542638;ENST00000370918;ENST00000370913;ENST00000485336;ENST00000486973	ELOVL fatty acid elongase 5 [Source:HGNC Symbol;Acc:HGNC:21308]	0.379813	-1.39664	0.0386367	1	down	yes
chr3	190514051	190659750	+	ENSG00000196083	IL1RAP	ENST00000422940;ENST00000412504;ENST00000465496;ENST00000342550;ENST00000413869;ENST00000443369;ENST00000439062;ENST00000482913;ENST00000461629;ENST00000473566;ENST00000447382;ENST00000412080;ENST00000422485;ENST00000072516;ENST00000317757	interleukin 1 receptor accessory protein [Source:HGNC Symbol;Acc:HGNC:5995]	0.372846	-1.42335	0.0386608	1	down	yes
chr5	138465490	138469315	+	ENSG00000120738	EGR1	ENST00000239938	early growth response 1 [Source:HGNC Symbol;Acc:HGNC:3238]	0.365148	-1.45345	0.0395617	1	down	yes
chr19	34734155	34745378	+	ENSG00000197841	ZNF181	ENST00000459757;ENST00000492450;ENST00000595708;ENST00000448715;ENST00000599244;ENST00000593781;ENST00000392232	zinc finger protein 181 [Source:HGNC Symbol;Acc:HGNC:12971]	0.377357	-1.406	0.0403633	1	down	yes
chr17	34255218	34257203	+	ENSG00000108691	CCL2	ENST00000225831;ENST00000624362;ENST00000580907;ENST00000582017	C-C motif chemokine ligand 2 [Source:HGNC Symbol;Acc:HGNC:10618]	0.380817	-1.39283	0.0403712	1	down	yes
chr16	71447600	71489311	-	ENSG00000261611	AC010547.5	ENST00000561908		0.375108	-1.41462	0.0405135	1	down	yes
chr7	29563811	29567295	+	ENSG00000176532	PRR15	ENST00000319694;ENST00000450427	proline rich 15 [Source:HGNC Symbol;Acc:HGNC:22310]	0.37032	-1.43315	0.0409515	1	down	yes
chr4	174490177	174523154	-	ENSG00000164120	HPGD	ENST00000296522;ENST00000541923;ENST00000510835;ENST00000296521;ENST00000512410;ENST00000504433;ENST00000510901;ENST00000509512;ENST00000511499;ENST00000508330;ENST00000422112;ENST00000542498;ENST00000506910;ENST00000514584	hydroxyprostaglandin dehydrogenase 15-(NAD) [Source:HGNC Symbol;Acc:HGNC:5154]	0.383889	-1.38124	0.0410009	1	down	yes
chr5	75511756	75601144	+	ENSG00000122008	POLK	ENST00000241436;ENST00000514141;ENST00000515295;ENST00000510815;ENST00000508867;ENST00000509126;ENST00000505975;ENST00000507073;ENST00000505774;ENST00000502567;ENST00000514296;ENST00000506928;ENST00000503479;ENST00000505069	DNA polymerase kappa [Source:HGNC Symbol;Acc:HGNC:9183]	0.382017	-1.38829	0.0410407	1	down	yes
chr4	140524158	140553770	+	ENSG00000179387	ELMOD2	ENST00000323570;ENST00000507667;ENST00000513606;ENST00000502397;ENST00000502290;ENST00000512057;ENST00000511887;ENST00000503541	ELMO domain containing 2 [Source:HGNC Symbol;Acc:HGNC:28111]	0.383259	-1.38361	0.0414248	1	down	yes
chr1	156646507	156661424	-	ENSG00000229953	AL590666.2	ENST00000448869		0.382438	-1.3867	0.041496	1	down	yes
chr14	76151916	76254342	+	ENSG00000089916	GPATCH2L	ENST00000261530;ENST00000621494;ENST00000554125;ENST00000553588;ENST00000554799;ENST00000554375;ENST00000556372;ENST00000556663;ENST00000312858;ENST00000557207;ENST00000557542;ENST00000556675	G-patch domain containing 2 like [Source:HGNC Symbol;Acc:HGNC:20210]	0.383561	-1.38247	0.0415988	1	down	yes
chr4	168356735	168537786	-	ENSG00000181381	DDX60L	ENST00000511577;ENST00000260184;ENST00000510590;ENST00000512958;ENST00000515088;ENST00000505890;ENST00000514748;ENST00000504793;ENST00000512371;ENST00000514580;ENST00000503190;ENST00000513103;ENST00000505696;ENST00000513901;ENST00000505863	DEAD-box helicase 60 like [Source:HGNC Symbol;Acc:HGNC:26429]	0.383759	-1.38173	0.0416593	1	down	yes
chr5	128083766	128189688	+	ENSG00000064651	SLC12A2	ENST00000343225;ENST00000262461;ENST00000504416;ENST00000509205;ENST00000502849;ENST00000509616;ENST00000507791;ENST00000628403	solute carrier family 12 member 2 [Source:HGNC Symbol;Acc:HGNC:10911]	0.386196	-1.3726	0.0420026	1	down	yes
chr2	72129238	72148038	-	ENSG00000003137	CYP26B1	ENST00000001146;ENST00000412253;ENST00000546307;ENST00000474509;ENST00000461519	cytochrome P450 family 26 subfamily B member 1 [Source:HGNC Symbol;Acc:HGNC:20581]	0.385837	-1.37394	0.042736	1	down	yes
chr12	88492793	88580851	-	ENSG00000049130	KITLG	ENST00000378535;ENST00000228280;ENST00000347404	KIT ligand [Source:HGNC Symbol;Acc:HGNC:6343]	0.383323	-1.38337	0.0427944	1	down	yes
chr11	31784779	31818062	-	ENSG00000007372	PAX6	ENST00000638685;ENST00000638853;ENST00000638914;ENST00000606377;ENST00000533333;ENST00000640038;ENST00000639079;ENST00000527769;ENST00000471303;ENST00000638762;ENST00000640287;ENST00000640613;ENST00000640872;ENST00000379109;ENST00000638278;ENST00000532916;ENST00000639916;ENST00000640684	paired box 6 [Source:HGNC Symbol;Acc:HGNC:8620]	0.370503	-1.43244	0.0428246	1	down	yes
chr1	233904933	234324516	+	ENSG00000183780	SLC35F3	ENST00000366618	solute carrier family 35 member F3 [Source:HGNC Symbol;Acc:HGNC:23616]	0.385751	-1.37426	0.0432017	1	down	yes
chr16	68264516	68301823	+	ENSG00000103064	SLC7A6	ENST00000618043;ENST00000566454;ENST00000379152;ENST00000219343;ENST00000567325;ENST00000566834;ENST00000567346;ENST00000563080;ENST00000562727;ENST00000568024;ENST00000568088;ENST00000562863;ENST00000563146;ENST00000563208;ENST00000564708	solute carrier family 7 member 6 [Source:HGNC Symbol;Acc:HGNC:11064]	0.388103	-1.36549	0.0432584	1	down	yes
chr13	75620434	75859870	+	ENSG00000136153	LMO7	ENST00000526202;ENST00000465261;ENST00000377499;ENST00000525914;ENST00000485987;ENST00000605961;ENST00000532785;ENST00000467686;ENST00000533809;ENST00000525373;ENST00000525107;ENST00000532377;ENST00000482116;ENST00000357063;ENST00000321797;ENST00000526371;ENST00000533299;ENST00000534657;ENST00000489941;ENST00000524651;ENST00000497947	LIM domain 7 [Source:HGNC Symbol;Acc:HGNC:6646]	0.388106	-1.36548	0.0435143	1	down	yes
chr4	154583126	154590766	-	ENSG00000171560	FGA	ENST00000302053;ENST00000403106	fibrinogen alpha chain [Source:HGNC Symbol;Acc:HGNC:3661]	0.387587	-1.36741	0.0435723	1	down	yes
chr1	89106132	89150456	-	ENSG00000162645	GBP2	ENST00000370466;ENST00000463660;ENST00000464839	guanylate binding protein 2 [Source:HGNC Symbol;Acc:HGNC:4183]	0.369302	-1.43713	0.0436977	1	down	yes
chr10	29409402	29487745	+	ENSG00000224597	SVIL-AS1	ENST00000427063;ENST00000623175;ENST00000438202;ENST00000414457;ENST00000445521;ENST00000609413;ENST00000413405;ENST00000430295;ENST00000423223;ENST00000446807;ENST00000455774;ENST00000608994	SVIL antisense RNA 1 [Source:HGNC Symbol;Acc:HGNC:51219]	0.386868	-1.37009	0.0437722	1	down	yes
chr3	101648889	101677495	-	ENSG00000066422	ZBTB11	ENST00000312938;ENST00000461821;ENST00000471673	zinc finger and BTB domain containing 11 [Source:HGNC Symbol;Acc:HGNC:16740]	0.38912	-1.36171	0.0440044	1	down	yes
chr3	57571363	57598220	-	ENSG00000168374	ARF4	ENST00000486310;ENST00000303436;ENST00000489843;ENST00000495354;ENST00000488156;ENST00000483848;ENST00000463880;ENST00000493378;ENST00000496292	ADP ribosylation factor 4 [Source:HGNC Symbol;Acc:HGNC:655]	0.389674	-1.35966	0.0441095	1	down	yes
chr1	58780788	58784327	-	ENSG00000177606	JUN	ENST00000371222	Jun proto-oncogene, AP-1 transcription factor subunit [Source:HGNC Symbol;Acc:HGNC:6204]	0.389779	-1.35927	0.0442332	1	down	yes
chr8	117794490	118111853	-	ENSG00000182197	EXT1	ENST00000378204;ENST00000436216;ENST00000437196	exostosin glycosyltransferase 1 [Source:HGNC Symbol;Acc:HGNC:3512]	0.390383	-1.35704	0.0445243	1	down	yes
chr2	216257865	216372027	-	ENSG00000144583	MARCH4	ENST00000273067	membrane associated ring-CH-type finger 4 [Source:HGNC Symbol;Acc:HGNC:29269]	0.391303	-1.35364	0.0451863	1	down	yes
chr14	24189157	24213473	-	ENSG00000254692	AL136295.1	ENST00000530611		0.380532	-1.39391	0.0451971	1	down	yes
chrX	149482543	149533935	-	ENSG00000241489	AC244197.3	ENST00000422081;ENST00000427113		0.374134	-1.41837	0.0452241	1	down	yes
chr5	132872322	132875046	+	ENSG00000164406	LEAP2	ENST00000483190;ENST00000296877	liver enriched antimicrobial peptide 2 [Source:HGNC Symbol;Acc:HGNC:29571]	0.376381	-1.40973	0.0452241	1	down	yes
chr22	36281281	36388018	-	ENSG00000100345	MYH9	ENST00000216181;ENST00000459960;ENST00000472210;ENST00000495928;ENST00000463027;ENST00000401701;ENST00000473022;ENST00000456729;ENST00000486218;ENST00000475726;ENST00000477189	myosin heavy chain 9 [Source:HGNC Symbol;Acc:HGNC:7579]	0.393085	-1.34709	0.0457193	1	down	yes
chr9	69709522	69759959	-	ENSG00000188647	PTAR1	ENST00000340434;ENST00000377200;ENST00000467511;ENST00000474925;ENST00000415701;ENST00000472967	protein prenyltransferase alpha subunit repeat containing 1 [Source:HGNC Symbol;Acc:HGNC:30449]	0.393087	-1.34708	0.0460865	1	down	yes
chr4	78057570	78544269	+	ENSG00000138759	FRAS1	ENST00000512123;ENST00000509802;ENST00000508909;ENST00000325942;ENST00000508900	Fraser extracellular matrix complex subunit 1 [Source:HGNC Symbol;Acc:HGNC:19185]	0.393005	-1.34738	0.0462295	1	down	yes
chr1	183186238	183244900	+	ENSG00000058085	LAMC2	ENST00000264144;ENST00000493293;ENST00000461729	laminin subunit gamma 2 [Source:HGNC Symbol;Acc:HGNC:6493]	0.393114	-1.34698	0.0465584	1	down	yes
chr2	160099666	160271888	-	ENSG00000115221	ITGB6	ENST00000283249;ENST00000409872;ENST00000498478;ENST00000459712;ENST00000409583;ENST00000485635;ENST00000620391	integrin subunit beta 6 [Source:HGNC Symbol;Acc:HGNC:6161]	0.385691	-1.37448	0.0466644	1	down	yes
chr14	67386983	67412200	-	ENSG00000100558	PLEK2	ENST00000216446;ENST00000555803;ENST00000554395;ENST00000556532;ENST00000557388	pleckstrin 2 [Source:HGNC Symbol;Acc:HGNC:19238]	0.390586	-1.35629	0.0467468	1	down	yes
chr5	175440039	175444208	-	ENSG00000184845	DRD1	ENST00000393752	dopamine receptor D1 [Source:HGNC Symbol;Acc:HGNC:3020]	0.390794	-1.35552	0.0467855	1	down	yes
chr1	77979175	78017964	+	ENSG00000162616	DNAJB4	ENST00000370763;ENST00000484662;ENST00000487931;ENST00000477671;ENST00000426517	DnaJ heat shock protein family (Hsp40) member B4 [Source:HGNC Symbol;Acc:HGNC:14886]	0.393031	-1.34728	0.0468409	1	down	yes
chr11	101915015	102001058	+	ENSG00000110318	CEP126	ENST00000263468;ENST00000532529	centrosomal protein 126 [Source:HGNC Symbol;Acc:HGNC:29264]	0.39101	-1.35472	0.0469055	1	down	yes
chr22	41673930	41690504	-	ENSG00000100138	SNU13	ENST00000401959;ENST00000355257;ENST00000463675;ENST00000469028;ENST00000402458;ENST00000469522;ENST00000488571;ENST00000215956	small nuclear ribonucleoprotein 13 [Source:HGNC Symbol;Acc:HGNC:7819]	0.394963	-1.34021	0.0469316	1	down	yes
chr15	32717974	32745107	+	ENSG00000166923	GREM1	ENST00000622074;ENST00000560830	gremlin 1, DAN family BMP antagonist [Source:HGNC Symbol;Acc:HGNC:2001]	0.386584	-1.37114	0.0472973	1	down	yes
chr15	44288729	44415758	+	ENSG00000166734	CASC4	ENST00000345795;ENST00000299957;ENST00000559222;ENST00000559037;ENST00000558847;ENST00000558735;ENST00000561305;ENST00000559550;ENST00000429162;ENST00000559151;ENST00000557945	cancer susceptibility 4 [Source:HGNC Symbol;Acc:HGNC:24892]	0.395871	-1.3369	0.0479337	1	down	yes
chr8	13083361	13604610	-	ENSG00000164741	DLC1	ENST00000276297;ENST00000521730;ENST00000513883;ENST00000358919	DLC1 Rho GTPase activating protein [Source:HGNC Symbol;Acc:HGNC:2897]	0.388369	-1.3645	0.0481095	1	down	yes
chr12	31959370	31993107	+	ENSG00000174718	KIAA1551	ENST00000312561;ENST00000535596;ENST00000541981;ENST00000540924;ENST00000543763;ENST00000535606	KIAA1551 [Source:HGNC Symbol;Acc:HGNC:25559]	0.396007	-1.3364	0.0483237	1	down	yes
chr1	93149742	93180728	-	ENSG00000117500	TMED5	ENST00000370282;ENST00000479918;ENST00000370290;ENST00000370280;ENST00000483033	transmembrane p24 trafficking protein 5 [Source:HGNC Symbol;Acc:HGNC:24251]	0.397719	-1.33018	0.048953	1	down	yes
chrX	23783173	23786226	+	ENSG00000130066	SAT1	ENST00000379270;ENST00000462639;ENST00000379253;ENST00000474223;ENST00000489394;ENST00000379251;ENST00000463236;ENST00000487713;ENST00000379254	spermidine/spermine N1-acetyltransferase 1 [Source:HGNC Symbol;Acc:HGNC:10540]	0.398572	-1.32709	0.0490182	1	down	yes
chr8	17864380	17910365	-	ENSG00000104760	FGL1	ENST00000427924;ENST00000522444;ENST00000518650;ENST00000381841;ENST00000381840;ENST00000522636;ENST00000398054;ENST00000523097;ENST00000398056;ENST00000519055	fibrinogen like 1 [Source:HGNC Symbol;Acc:HGNC:3695]	0.392374	-1.3497	0.0491483	1	down	yes
chr11	85694224	85811159	-	ENSG00000137501	SYTL2	ENST00000525702;ENST00000389960;ENST00000526999;ENST00000389959;ENST00000316356;ENST00000524911;ENST00000533057;ENST00000534554;ENST00000529662;ENST00000531496;ENST00000354566;ENST00000389958;ENST00000532221;ENST00000438197;ENST00000634661;ENST00000525423;ENST00000527523;ENST00000533577;ENST00000532995;ENST00000528231;ENST00000525692;ENST00000529534;ENST00000359152;ENST00000529581	synaptotagmin like 2 [Source:HGNC Symbol;Acc:HGNC:15585]	0.393059	-1.34718	0.0499503	1	down	yes
chr3	142596387	142713664	+	ENSG00000120756	PLS1	ENST00000457734;ENST00000460104;ENST00000475296;ENST00000495744;ENST00000497002;ENST00000483373;ENST00000461644;ENST00000483507;ENST00000337777;ENST00000464320;ENST00000476044	plastin 1 [Source:HGNC Symbol;Acc:HGNC:9090]	0.399337	-1.32432	0.0500593	1	down	no
chr14	49586580	49586878	+	ENSG00000276168	RN7SL1	ENST00000618786	RNA, 7SL, cytoplasmic 1 [Source:HGNC Symbol;Acc:HGNC:10038]	0.40051	-1.32009	0.0502109	1	down	no
chr1	180632004	180890251	+	ENSG00000143324	XPR1	ENST00000367590;ENST00000367589;ENST00000498177;ENST00000464817	xenotropic and polytropic retrovirus receptor 1 [Source:HGNC Symbol;Acc:HGNC:12827]	0.401077	-1.31805	0.050692	1	down	no
chr4	73740506	73743716	+	ENSG00000169429	CXCL8	ENST00000307407;ENST00000483500;ENST00000401931	C-X-C motif chemokine ligand 8 [Source:HGNC Symbol;Acc:HGNC:6025]	0.398914	-1.32585	0.0506952	1	down	no
chr17	19188016	19188714	+	ENSG00000263934	SNORD3A	ENST00000625876;ENST00000620232;ENST00000584923	small nucleolar RNA, C/D box 3A [Source:HGNC Symbol;Acc:HGNC:33189]	0.393823	-1.34438	0.0511233	1	down	no
chr7	77310751	77416400	-	ENSG00000186088	GSAP	ENST00000257626;ENST00000489920;ENST00000334003;ENST00000449779;ENST00000434084;ENST00000426477;ENST00000482866;ENST00000440473;ENST00000474686;ENST00000491796	gamma-secretase activating protein [Source:HGNC Symbol;Acc:HGNC:28042]	0.396242	-1.33554	0.0515154	1	down	no
chr1	218346235	218444619	+	ENSG00000092969	TGFB2	ENST00000366930;ENST00000366929;ENST00000488793	transforming growth factor beta 2 [Source:HGNC Symbol;Acc:HGNC:11768]	0.402163	-1.31415	0.0516254	1	down	no
chr14	91779751	91867536	-	ENSG00000165929	TC2N	ENST00000360594;ENST00000340892;ENST00000435962;ENST00000556018;ENST00000554424	tandem C2 domains, nuclear [Source:HGNC Symbol;Acc:HGNC:19859]	0.396649	-1.33406	0.0517092	1	down	no
chr2	169584340	169641406	+	ENSG00000138398	PPIG	ENST00000409714;ENST00000260970;ENST00000466142;ENST00000462903;ENST00000433207;ENST00000418888;ENST00000417938;ENST00000482772;ENST00000448752;ENST00000414307	peptidylprolyl isomerase G [Source:HGNC Symbol;Acc:HGNC:14650]	0.403102	-1.31078	0.0520543	1	down	no
chr19	37181579	37218153	-	ENSG00000245680	ZNF585B	ENST00000532828;ENST00000526705;ENST00000591273;ENST00000534363;ENST00000527838;ENST00000392156;ENST00000531805;ENST00000591492;ENST00000586320	zinc finger protein 585B [Source:HGNC Symbol;Acc:HGNC:30948]	0.389279	-1.36112	0.0524827	1	down	no
chr17	41976433	42021376	-	ENSG00000168259	DNAJC7	ENST00000457167;ENST00000316603;ENST00000587380;ENST00000589810;ENST00000586240;ENST00000426588;ENST00000588641;ENST00000589576;ENST00000586335;ENST00000590847;ENST00000585866;ENST00000591153;ENST00000590886;ENST00000590197;ENST00000589586;ENST00000587727;ENST00000588814;ENST00000590348;ENST00000585693;ENST00000590774	DnaJ heat shock protein family (Hsp40) member C7 [Source:HGNC Symbol;Acc:HGNC:12392]	0.403816	-1.30823	0.0525912	1	down	no
chr6	89829894	89874436	+	ENSG00000118412	CASP8AP2	ENST00000551025;ENST00000547893;ENST00000552401;ENST00000548224;ENST00000419040	caspase 8 associated protein 2 [Source:HGNC Symbol;Acc:HGNC:1510]	0.402915	-1.31145	0.0528319	1	down	no
chr9	97501180	97601748	+	ENSG00000136842	TMOD1	ENST00000259365	tropomodulin 1 [Source:HGNC Symbol;Acc:HGNC:11871]	0.394041	-1.34358	0.0528815	1	down	no
chr5	58453982	58460260	-	ENSG00000145632	PLK2	ENST00000274289;ENST00000509555;ENST00000511326;ENST00000508300;ENST00000509422;ENST00000504196;ENST00000503713;ENST00000503115;ENST00000515415;ENST00000514306;ENST00000510629;ENST00000505244;ENST00000502671;ENST00000503378	polo like kinase 2 [Source:HGNC Symbol;Acc:HGNC:19699]	0.405681	-1.30158	0.0537646	1	down	no
