# Supplementary material for: RNA m6A reader YTHDF2 facilitates lung adenocarcinoma cell proliferation and metastasis by targeting the AXIN1/Wnt/β-catenin signaling
Source: Cell Death Dis. 2021 May 13;12(5):479. doi: 10.1038/s41419-021-03763-z (PMC8116339; doi:10.1038/s41419-021-03763-z)
Supplement: Supplementary file 5 — Table S4 [file 41419_2021_3763_MOESM5_ESM.xlsx]

## Sheet: Common Gene
shNC IP vs shNC Input	shY2-2 IP vs shY2-2 Input	CLIP+IP	Comon Gene(678)
MTND2P28	AL669831.3	A4GALT	B3GALT6
AL669831.3	AL669831.3	ABCC1	H6PD
AL669831.3	AL645608.3	ABHD13	SPSB1
AL669831.3	SAMD11	ABHD15	TMEM51
SAMD11	KLHL17	ABL1	NECAP2
AGRN	AGRN	ABL2	EPHB2
AGRN	AGRN	ACP2	ARID1A
AGRN	AGRN	ADAM10	PIGV
AL645608.6	AGRN	ADAR	YTHDF2
B3GALT6	AL645608.6	ADARB1	ADPRHL2
B3GALT6	B3GALT6	ADCY3	ZNF691
B3GALT6	B3GALT6	ADCY7	CDKN2C
INTS11	B3GALT6	ADCY9	LRRC8D
CPTP	INTS11	ADIPOR2	TMEM167B
AL391244.1	CPTP	ADNP	CSF1
VWA1	AL391244.1	ADNP2	RBM15
PRKCZ-AS1	AL391244.1	ADO	SLC16A1
SKI	VWA1	ADPGK	DCLRE1B
SKI	SKI	ADPRHL2	HIPK1
RER1	SKI	AFAP1	ZNF687
RER1	SKI	AFF1	ZBTB7B
RER1	RER1	AFF4	TMEM79
PEX10	RER1	AGPAT5	PRCC
AL139246.5	PEX10	AGPAT6	TOMM40L
FAM213B	FAM213B	AGTPBP1	POGK
MMEL1	MMEL1	AHCTF1	SFT2D2
TPRG1L	TPRG1L	AHDC1	FAM20B
TPRG1L	TPRG1L	AHNAK	TOR3A
TPRG1L	TPRG1L	AHNAK2	TOR1AIP1
LRRC47	AL365330.1	AHR	IER5
KCNAB2	KCNAB2	AHRR	ELF3
KCNAB2	KCNAB2	AKAP1	BTG2
KCNAB2	PHF13	AKAP10	DEGS1
THAP3	PHF13	AKAP13	SNAP47
DNAJC11	DNAJC11	ALDH1B1	RHOU
CAMTA1	CAMTA1	ALG11	URB2
CAMTA1	CAMTA1	ALG2	IRF2BP2
VAMP3	VAMP3	ALKBH4	OPN3
VAMP3	VAMP3	AMBRA1	TP73-AS1
VAMP3	PARK7	AMIGO1	KLHL21
PARK7	H6PD	AMMECR1L	ERRFI1
Y_RNA	H6PD	AMOTL1	KIAA2013
H6PD	H6PD	AMOTL2	EPHA2
H6PD	SPSB1	ANGEL2	MUL1
H6PD	SPSB1	ANKLE2	LUZP1
H6PD	AL954705.1	ANKRD10	LSM10
H6PD	CLSTN1	ANKRD32	STIL
SPSB1	RBP7	ANKRD33B	BCAR3
SPSB1	PGD	ANKRD40	MCL1
SLC25A33	PGD	ANTXR1	PI4KB
NMNAT1	CORT	AP1G1	POGZ
PGD	CENPS	AP5B1	UBE2Q1
PGD	PEX14	APBB2	ADAR
PGD	TARDBP	ARF6	PYGO2
CORT	TARDBP	ARFGAP1	ASH1L
CENPS	TARDBP	ARFGEF1	USF1
PEX14	TARDBP	ARFGEF2	DEDD
TARDBP	TARDBP	ARHGAP21	GPR161
TARDBP	EXOSC10	ARHGAP32	ABL2
TARDBP	FBXO2	ARHGAP35	STX6
TARDBP	FBXO44	ARHGAP5	ZNF281
TARDBP	AGTRAP	ARHGEF12	PPP1R15B
UBIAD1	PLOD1	ARHGEF17	NUAK2
UBIAD1	MFN2	ARID1A	SLC30A1
UBIAD1	MFN2	ARID1B	INTS7
UBIAD1	MFN2	ARID2	RAB3GAP2
FBXO2	MFN2	ARID5B	WDR26
FBXO44	MIIP	ARL5B	TAF5L
FBXO44	MIIP	ARMC7	EGLN1
AGTRAP	TMEM51	ARPC5L	AHCTF1
AGTRAP	TMEM51	ARRDC3	ZNF496
PLOD1	EFHD2	ARSG	RHOB
MFN2	EFHD2	ASB13	ADCY3
MFN2	EFHD2	ASCC3	FOSL2
MFN2	DNAJC16	ASH1L	BIRC6
MFN2	PLEKHM2	ASXL1	CRIM1
MFN2	PLEKHM2	ASXL2	CEBPZ
MFN2	PLEKHM2	ATF7IP	CYP1B1
MIIP	SPEN	ATG5	EML4
TMEM51	SPEN	ATMIN	PPM1B
EFHD2	SZRD1	ATP11A	SPTBN1
EFHD2	SZRD1	ATP2B1	PEX13
EFHD2	SZRD1	ATP9A	B3GNT2
DNAJC16	SZRD1	ATRN	ANTXR1
DDI2	SZRD1	ATXN1L	PCYOX1
DDI2	NECAP2	AVL9	ZNF638
PLEKHM2	PADI1	AXIN1	MAT2A
PLEKHM2	PADI1	B3GALT6	SOWAHC
PLEKHM2	PADI3	B3GNT2	TMEM37
FBLIM1	RCC2	B3GNT9	WDR33
FBLIM1	MRTO4	B4GALT5	NAB1
SZRD1	MRTO4	B4GALT7	SH3BP4
SZRD1	MRTO4	BACE2	ING5
SZRD1	MRTO4	BACH1	SDC1
SZRD1	PQLC2	BAG5	ASXL2
SZRD1	MINOS1	BAHD1	ZNF513
NECAP2	MINOS1	BAMBI	ZFP36L2
NECAP2	MINOS1	BARD1	THADA
PADI1	MINOS1	BCAR1	MCFD2
PADI3	NBL1	BCAR3	STARD7
AC004824.1	NBL1	BCL2L13	TMEM127
KLHDC7A	NBL1	BCL7A	KANSL3
MRTO4	PINK1-AS	BCL9	CHST10
MRTO4	LDLRAD2	BCOR	TMEM185B
MRTO4	LINC00339	BFAR	AMMECR1L
PQLC2	LINC00339	BHLHE40	SP3
MINOS1	CDC42	BICD1	IRS1
MINOS1	CDC42	BIRC6	TRIP12
MINOS1	CDC42	BMP6	BHLHE40
MINOS1	CDC42	BMPR2	JAGN1
NBL1	EPHB2	BRD1	TATDN2
NBL1	EPHB2	BRI3BP	TMEM43
PINK1	KDM1A	BTBD7	CTNNB1
PINK1-AS	KDM1A	BTG2	LIMD1
HSPG2	KDM1A	BTN2A1	KLHL18
LINC00339	RPL11	BTN3A1	WDR6
CDC42	RPL11	BTN3A2	DAG1
CDC42	RPL11	BTN3A3	RBM15B
CDC42	ELOA	BYSL	PHLDB2
ZBTB40	ELOA	C10orf47	GTF2E1
ZBTB40	PITHD1	C11orf82	KPNA1
EPHB2	PITHD1	C12orf49	UMPS
EPHB2	PNRC2	C12orf65	SEC61A1
EPHB2	PNRC2	C14orf119	CDV3
EPHB2	SRRM1	C14orf135	ZBTB38
KDM1A	TMEM50A	C14orf169	C3orf58
KDM1A	SELENON	C14orf43	RAP2B
RPL11	AL391650.1	C15orf39	TIPARP
RPL11	CEP85	C15orf42	RAF1
RPL11	CEP85	C15orf44	IQSEC1
ELOA	CEP85	C16orf72	FGD5-AS1
ELOA	SH3BGRL3	C16orf88	CSRNP1
PITHD1	DHDDS	C16orf91	ZDHHC3
LYPLA2	HMGN2	C17orf51	SETD2
PNRC2	HMGN2	C17orf59	IP6K1
RCAN3	HMGN2	C17orf62	HYAL2
CLIC4	RPS6KA1	C17orf96	WDR82
TMEM50A	ARID1A	C18orf25	GLT8D1
TMEM57	ARID1A	C18orf54	FAM208A
LDLRAP1	PIGV	C19orf44	ZBTB11
LDLRAP1	ZDHHC18	C1orf212	ZNF148
SELENON	SFN	C1orf74	MBD4
MTFR1L	SFN	C20orf11	TMCC1
MTFR1L	NUDC	C20orf20	PIK3R4
AL020996.3	NUDC	C20orf4	AMOTL2
MTFR1L	TRNP1	C21orf58	MSL2
AL391650.1	TRNP1	C22orf29	PIK3CB
CEP85	TMEM222	C2CD3	SIAH2
CEP85	TMEM222	C2orf44	SLC33A1
SH3BGRL3	PPP1R8	C2orf89	NCEH1
DHDDS	PPP1R8	C3orf17	MAGEF1
HMGN2	ATPIF1	C3orf58	XXYLT1
HMGN2	AL353622.1	C5orf15	TFRC
HMGN2	MED18	C5orf24	MAEA
HMGN2	PHACTR4	C5orf30	RNF4
RPS6KA1	RCC1	C6orf120	KIAA0232
RPS6KA1	RCC1	C6orf228	TBC1D14
ARID1A	RCC1	C6orf47	TADA2B
ARID1A	RCC1	C6orf89	MSMO1
ARID1A	SNORA73B	C7orf49	DHX15
PIGV	RCC1	C9orf69	SEL1L3
ZDHHC18	RCC1	CACNA2D1	FRYL
ZDHHC18	GMEB1	CAMK2G	NOA1
SFN	YTHDF2	CAMKK1	ELOVL6
SFN	YTHDF2	CAMSAP1	SLC7A11
NUDC	ZCCHC17	CAMSAP2	FAT1
NUDC	ZCCHC17	CANT1	AHRR
TRNP1	KHDRBS1	CBFA2T2	ANKRD33B
TRNP1	TMEM39B	CBX2	TRIO
TRNP1	KPNA6	CBX4	ZNF131
PPP1R8	KPNA6	CCDC6	GPBP1
SMPDL3B	TXLNA	CCNT1	TNPO1
XKR8	TXLNA	CCNT2	F2R
AL353622.1	EIF3I	CCRN4L	NR2F1
MED18	EIF3I	CD83	C5orf30
PHACTR4	HDAC1	CD99L2	SLC26A2
PHACTR4	HDAC1	CDC42EP2	GALNT10
PHACTR4	HDAC1	CDC42EP4	LARP1
RCC1	ZBTB8A	CDCA4	FAF2
RCC1	RBBP4	CDK12	TSPAN17
RCC1	SYNC	CDK13	NSD1
RCC1	KIAA1522	CDK6	B4GALT7
RCC1	KIAA1522	CDKN2B	MAML1
RCC1	S100PBP	CDKN2C	CNOT6
YTHDF2	ZNF362	CDV3	SLC12A7
YTHDF2	NCDN	CDYL2	NSUN2
YTHDF2	ADPRHL2	CEBPA	GOLPH3
PTPRU	MAP7D1	CEBPB	NUP155
PTPRU	MAP7D1	CEBPG	PDE4D
ZCCHC17	MAP7D1	CEBPZ	LHFPL2
ZCCHC17	THRAP3	CELSR1	C5orf15
KHDRBS1	THRAP3	CELSR2	PITX1
KHDRBS1	THRAP3	CELSR3	ETF1
KPNA6	THRAP3	CENPB	TAF7
TXLNA	ZC3H12A	CENPO	NR3C1
TXLNA	ZC3H12A	CEP72	GEMIN5
EIF3I	CDCA8	CEP97	RNF145
EIF3I	C1orf122	CHAC1	UBTD2
HDAC1	UTP11	CHAMP1	DUSP1
HDAC1	AKIRIN1	CHD6	TBC1D9B
HDAC1	NDUFS5	CHD7	MGAT1
HDAC1	PPIE	CHD8	FOXC1
HDAC1	PPIE	CHD9	RIPK1
TSSK3	CAP1	CHDH	NUP153
RBBP4	CAP1	CHML	E2F3
SYNC	CAP1	CHMP1B	SOX4
SYNC	CAP1	CHPF	BTN3A2
SYNC	CAP1	CHPF2	BTN2A1
KIAA1522	RLF	CHST10	TCF19
KIAA1522	RLF	CHST12	HSPA1B
S100PBP	ZMPSTE24	CHST14	UHRF1BP1
ZNF362	NFYC	CHST15	KCTD20
ZMYM4	CTPS1	CHST3	BYSL
NCDN	CCDC30	CHSY1	MAD2L1BP
ADPRHL2	PPIH	CHTF8	VEGFA
ADPRHL2	PPIH	CKAP4	TPBG
MAP7D1	YBX1	CLCN3	DSE
MAP7D1	C1orf50	CLCN4	NCOA7
MAP7D1	AC098484.1	CLMP	EYA4
MAP7D1	ZNF691	CLTC	TAB2
THRAP3	ZNF691	CNNM2	ARID1B
THRAP3	CDC20	CNOT1	SYNJ2
THRAP3	CDC20	CNOT6	LINC00473
THRAP3	MED8	CNST	C6orf120
THRAP3	PTPRF	COBL	HIST1H1C
ZC3H12A	KDM4A-AS1	COG1	C6orf47
ZC3H12A	DPH2	CPD	TBCC
ZC3H12A	DPH2	CPEB2	TNFRSF21
CDCA8	ATP6V0B	CPS1	ATG5
MANEAL	ATP6V0B	CPSF7	ZBTB2
AL929472.3	ATP6V0B	CREBBP	FAM20C
C1orf122	ATP6V0B	CREBZF	FOXK1
UTP11	B4GALT2	CRIM1	AHR
AKIRIN1	B4GALT2	CRK	CDK13
AKIRIN1	B4GALT2	CRKL	OGDH
NDUFS5	TMEM53	CRTC3	EGFR
MACF1	TMEM53	CSF1	PEG10
PABPC4	KIF2C	CSRNP1	LMTK2
CAP1	KIF2C	CSRNP2	TRRAP
CAP1	KIF2C	CSTF1	MEPCE
CAP1	KIF2C	CSTF2T	TRIM56
CAP1	RPS8	CTBP1-AS1	SERPINE1
CAP1	RPS8	CTGF	ORAI2
NFYC	RPS8	CTNNB1	MET
CTPS1	RPS8	CXCR4	NRF1
CTPS1	HPDL	CYP1B1	MKLN1
CCDC30	TESK2	DAG1	C7orf49
PPIH	MMACHC	DCBLD1	ZNF398
PPIH	PRDX1	DCLRE1B	REPIN1
PPIH	AKR1A1	DCTN5	CHPF2
YBX1	AKR1A1	DCUN1D2	PDGFA
C1orf50	NASP	DDIT4	GNA12
AC098484.1	NASP	DDX24	TNRC18
ERMAP	NASP	DDX6	URGCP
ERMAP	NASP	DEDD	NUDCD3
ZNF691	TMEM69	DEGS1	PURB
ZNF691	MAST2	DENND5A	TNS3
CDC20	MAST2	DENND5B	FIGNL1
CDC20	UQCRH	DGCR14	VOPP1
MED8	UQCRH	DHX15	DNAJC30
PTPRF	NSUN4	DHX33	SMURF1
PTPRF	CMPK1	DICER1	ALKBH4
PTPRF	CMPK1	DIDO1	TMEM168
KDM4A	CDKN2C	DIP2B	GCC1
KDM4A-AS1	CDKN2C	DISP1	SLC35B4
KDM4A	BTF3L4	DIXDC1	SLC37A3
ST3GAL3	BTF3L4	DLG5	ZNF746
IPO13	BTF3L4	DLX1	AGPAT5
DPH2	CC2D1B	DLX4	SLC39A14
DPH2	AL513218.1	DNAJB1	SLC25A37
DPH2	PRPF38A	DNAJC14	SCARA3
ATP6V0B	ZCCHC11	DNAJC30	EXTL3
ATP6V0B	ZCCHC11	DNAJC6	IKBKB
B4GALT2	ZYG11A	DOCK5	YTHDF3
B4GALT2	SCP2	DOLK	PLEKHF2
TMEM53	LRRC42	DONSON	FZD6
TMEM53	LRRC42	DSE	RNF139
KIF2C	MRPL37	DSTYK	SQLE
KIF2C	MRPL37	DUSP1	TRIB1
RPS8	TTC4	DUSP16	ZNF623
RPS8	TTC4	DUSP4	ZNF707
RPS8	TTC4	DYRK1A	LRRC14
PLK3	TTC4	DYRK2	MFHAS1
UROD	PCSK9	DYRK3	RHOBTB2
UROD	PATJ	E2F3	TNFRSF10B
TESK2	USP1	E2F7	DUSP4
PRDX1	USP1	EDEM1	TM2D2
AKR1A1	ALG6	EDNRA	KAT6A
AKR1A1	PGM1	EGFR	PRKDC
NASP	AK4	EGLN1	IMPAD1
NASP	LEPR	EHMT1	VCPIP1
NASP	PDE4B	EIF2B1	RBM12B
TMEM69	PDE4B	EIF2C2	EXT1
RAD54L	GADD45A	ELF3	SLC45A4
UQCRH	SRSF11	ELOVL6	RRAGA
UQCRH	SRSF11	EME1	UBAP1
NSUN4	TYW3	EML4	ALDH1B1
NSUN4	ACADM	EP300	SPIN1
CMPK1	RABGGTB	EPC1	TGFBR1
CDKN2C	RABGGTB	EPHA2	INVS
CDKN2C	SNORD45B	EPHB2	MSANTD3
RNF11	RABGGTB	EPM2AIP1	TRIM32
RNF11	RABGGTB	EPN2	ARPC5L
OSBPL9	GIPC2	EPOR	TRUB2
OSBPL9	RPF1	EPPK1	LRRC8A
NRDC	SPATA1	ERBB2IP	IER5L
NRDC	CYR61	ERC1	TOR1B
CC2D1B	HS2ST1	ERCC4	ABL1
ZCCHC11	HS2ST1	ERCC6L2	GTF3C4
ZCCHC11	LMO4	ERCC8	PPP1R26
ZYG11A	LMO4	ERRFI1	EHMT1
SCP2	LRRC8D	ETF1	KLHL9
SCP2	LRRC8D	ETS2	ZBTB5
SCP2	ZNF326	ETV3	TMEM2
CPT2	RPL5	EXT1	NFIL3
LRP8	RPL5	EXT2	IARS
LRRC42	SNORA66	EXTL3	ALG2
MRPL37	MTF2	EYA4	TEX10
TTC4	CCDC18	F2R	KLF4
TTC4	ABCD3	FADD	HDHD3
TTC4	RWDD3	FAF2	FBXW2
TTC4	RWDD3	FAM104A	ZBTB6
PCSK9	SNX7	FAM105B	DOLK
NFIA	RTCA	FAM107B	SETX
USP1	EXTL2	FAM108B1	SLC2A6
USP1	PRPF38B	FAM108C1	QSOX2
ALG6	BX679664.3	FAM110C	SEC16A
PGM1	TMEM167B	FAM117B	PFKFB3
RN7SL130P	SARS	FAM118A	BAMBI
ROR1-AS1	SARS	FAM127C	ADO
RAVER2	SARS	FAM134B	CHST3
RAVER2	GNAI3	FAM160A2	DDIT4
LEPR	GSTM4	FAM175B	DLG5
LEPR	GSTM1	FAM200A	ZMIZ1
LEPR	GSTM3	FAM208A	MARVELD1
AC097063.1	CSF1	FAM208B	HPS6
PDE4B	CSF1	FAM20B	PPRC1
MIER1	AHCYL1	FAM20C	ITPRIP
GADD45A	STRIP1	FAM214A	ZRANB1
GADD45A	RBM15	FAM217B	PPP2R2D
SRSF11	CEPT1	FAM46A	PWWP2B
SRSF11	CEPT1	FAM46B	ASB13
SRSF11	WDR77	FAM46C	FAM107B
SRSF11	ATP5F1	FAM57A	ARHGAP21
SRSF11	RAP1A	FAM78A	NRP1
RABGGTB	DDX20	FAM83D	HNRNPF
RABGGTB	DDX20	FAM83G	NCOA4
RABGGTB	CAPZA1	FANCM	CSTF2T
RABGGTB	MOV10	FARS2	CCDC6
RABGGTB	MAGI3	FAT1	CAMK2G
ADGRL2	AP4B1	FBXL14	ZNF503
RPF1	DCLRE1B	FBXL17	FRAT2
CYR61	HIPK1	FBXL4	SLC25A28
HS2ST1	HIPK1	FBXO31	SH3PXD2A
HS2ST1	AL591742.1	FBXO34	RIC8A
LMO4	ATP1A1	FBXO42	IPO7
PKN2	ATP1A1	FBXO45	TEAD1
PKN2	PTGFRN	FBXO46	FJX1
LRRC8D	PTGFRN	FBXW2	EXT2
LRRC8D	WDR3	FEM1A	SLC35C1
LRRC8D	PHGDH	FEM1B	PTPRJ
ZNF326	PHGDH	FEN1	ZDHHC5
CDC7	FAM72D	FGD5-AS1	FEN1
RPAP2	GPR89A	FIGN	NAA40
RPL5	POLR3C	FIGNL1	LRFN4
RPL5	PIAS3	FITM2	P2RY6
RPL5	CHD1L	FJX1	PCF11
SNORA66	CHD1L	FKBPL	PRSS23
MTF2	PDE4DIP	FLCN	PANX1
DR1	NBPF19	FNIP1	AMOTL1
FNBP1L	AC239868.3	FOS	YAP1
RWDD3	BOLA1	FOSL2	RNF26
RWDD3	BOLA1	FOXC1	ARHGEF12
RWDD3	VPS45	FOXC2	FAM160A2
RWDD3	VPS45	FOXD1	DENND5A
SNX7	PLEKHO1	FOXF1	ZBED5
RTCA	MRPS21	FOXF2	HPS5
PRPF38B	PRPF3	FOXK1	LGR4
BX679664.3	PRPF3	FOXK2	AMBRA1
TMEM167B	TARS2	FOXL2	ACP2
SARS	TARS2	FOXO1	OSBP
SARS	SETDB1	FRAT2	AHNAK
SARS	SETDB1	FRS2	INTS5
CYB561D1	CERS2	FRYL	AP5B1
GNAI3	CERS2	FTSJ2	SIK3
GSTM4	PRUNE1	FZD2	DDX6
CSF1	PRUNE1	FZD6	H2AFX
CSF1	C1orf56	FZD8	ZNF202
CSF1	CDC42SE1	FZR1	SNX19
CSF1	CDC42SE1	GALNT10	ERC1
CSF1	SCNM1	GALNT2	GPRC5A
AHCYL1	SCNM1	GAS1	PIP4K2C
STRIP1	PIP5K1A	GCC1	TSFM
STRIP1	PIP5K1A	GDF11	MON2
RBM15	PIP5K1A	GEMIN4	DYRK2
RBM15	PSMD4	GEMIN5	MDM2
ATP5F1	PSMD4	GFOD1	SOCS2
ATP5F1	PSMD4	GGA3	VEZT
RAP1A	PSMD4	GJC1	UBE3B
DDX20	ZNF687	GLCCI1	RHOF
DDX20	RFX5	GLT8D1	SETD1B
CTTNBP2NL	PSMB4	GNA12	BCL7A
CAPZA1	PSMB4	GNA13	BRI3BP
CAPZA1	SNX27	GOLPH3	SLC2A3
MOV10	SNX27	GOSR1	DUSP16
SLC16A1	MRPL9	GPATCH2	DENND5B
DCLRE1B	CHTOP	GPBP1	SLC38A2
HIPK1	CHTOP	GPER	ZNF641
HIPK1	CHTOP	GPR125	CCNT1
OLFML3	CHTOP	GPR161	ITGA5
OLFML3	CHTOP	GPR176	GDF11
AL591742.1	SNAPIN	GPR37	ATP2B1
VANGL1	INTS3	GPRC5A	CKAP4
VANGL1	CREB3L4	GRPEL2	TBX3
ATP1A1	JTB	GRWD1	C12orf49
ATP1A1	UBAP2L	GSG2	SPPL3
ATP1A1	HAX1	GTF2E1	ZCCHC8
ATP1A1	HAX1	GTF3C4	EIF2B1
ATP1A1	ATP8B2	GTPBP2	SLC15A4
ATP1A1	SHC1	GTPBP5	ANKLE2
PTGFRN	CKS1B	H2AFX	SPATA13
PTGFRN	CKS1B	H6PD	IPO5
TTF2	CKS1B	HARBI1	SACS
MAN1A2	FLAD1	HARS2	SLC7A1
WDR3	FLAD1	HDHD3	TSC22D1
PHGDH	FLAD1	HEATR1	ANKRD10
PHGDH	FLAD1	HEATR6	MGAT2
SRGAP2C	ZBTB7B	HECA	ARF6
FAM72D	ZBTB7B	HEG1	FBXO34
FAM72D	ZBTB7B	HIPK1	PPM1A
GPR89A	ZBTB7B	HIPK3	SLC39A9
PIAS3	ZBTB7B	HIST1H1C	PSEN1
POLR3GL	ADAM15	HIST1H2AC	ZNF410
CHD1L	EFNA3	HIST1H2AG	SLC25A29
CHD1L	EFNA3	HIST1H2AI	CHD8
AC239868.3	EFNA1	HIST1H2BD	TM9SF1
BOLA1	SLC50A1	HIST1H2BN	PNMA1
BOLA1	MTX1	HIST1H3D	IRF2BPL
VPS45	MTX1	HIST1H4H	BTBD7
VPS45	AC234582.2	HIST2H2BE	DDX24
VPS45	PKLR	HIVEP1	SETD3
PLEKHO1	FDPS	HIVEP2	BAG5
MRPS21	FDPS	HLCS	AHNAK2
PRPF3	FDPS	HNRNPF	CDCA4
PRPF3	FDPS	HOXC11	NIPA1
PRPF3	FDPS	HOXC13	KLF13
RPRD2	RUSC1	HPDL	IVD
TARS2	RUSC1	HPS5	BAHD1
TARS2	MSTO1	HPS6	CHST14
SETDB1	MSTO1	HRCT1	RPUSD2
SETDB1	DAP3	HS6ST2	VPS18
CERS2	DAP3	HSDL1	CHAC1
CERS2	LAMTOR2	HSPA13	RNF111
PRUNE1	LAMTOR2	HSPA1B	SMAD6
PRUNE1	LMNA	HYAL1	SMAD3
C1orf56	LMNA	HYAL2	FEM1B
CDC42SE1	LMNA	IARS	IMP3
CDC42SE1	LMNA	ICAM1	SEMA4B
SCNM1	SLC25A44	ICMT	CRTC3
SCNM1	SLC25A44	ICOSLG	NR2F2
PIP5K1A	SLC25A44	IER2	IGF1R
PSMD4	PMF1	IER5	RHOV
PSMD4	PMF1	IER5L	VPS39
PSMD4	PMF1	IGF1R	LCMT2
PSMD4	TMEM79	IKBKB	ZSCAN29
AL391069.2	NAXE	IL17RA	SPPL2A
ZNF687	NAXE	IL17RB	ADAM10
ZNF687	PRCC	IL6R	ADPGK
ZNF687	PRCC	IL6ST	RPP25
ZNF687	PRCC	IMP3	SIN3A
RFX5	KIRREL1	IMPAD1	PTPN9
PSMB4	DUSP23	ING5	CHSY1
PSMB4	DUSP23	INSR	RAB40C
TUFT1	PEA15	INTS5	PDPK1
SNX27	PEA15	INTS7	PMM2
SNX27	DCAF8	INVS	C16orf72
MRPL9	VANGL2	IP6K1	TXNDC11
CHTOP	NIT1	IPO5	ERCC4
CHTOP	UFC1	IPO7	BFAR
CHTOP	UFC1	IQSEC1	ABCC1
CHTOP	USP21	IRF2BP2	DCTN5
CHTOP	PPOX	IRF2BPL	ZNF646
SNAPIN	NDUFS2	IRS1	PHKB
INTS3	NDUFS2	IRS2	SIAH1
JTB	NDUFS2	ISL2	PDP2
UBAP2L	NDUFS2	IST1	PSKH1
HAX1	NDUFS2	ITGA5	NFATC3
HAX1	TOMM40L	ITPRIP	PLA2G15
ATP8B2	NR1I3	ITPRIPL2	ST3GAL2
ATP8B2	SDHC	IVD	IST1
SHC1	SDHC	JAGN1	ATMIN
CKS1B	SDHC	JMY	TAF1C
CKS1B	DUSP12	JPH3	KLHL36
CKS1B	DUSP12	JUNB	USP10
FLAD1	ATF6	JUND	MC1R
FLAD1	ATF6	KANK1	AXIN1
FLAD1	NUF2	KANK4	C16orf91
FLAD1	PBX1	KANSL1	MSRB1
FLAD1	PBX1	KANSL3	TMEM186
ZBTB7B	MGST3	KAT6A	USP31
ZBTB7B	MGST3	KBTBD6	SEPHS2
ZBTB7B	MGST3	KCTD12	ZNF689
ZBTB7B	MGST3	KCTD15	ZNF629
ZBTB7B	MIR3658	KCTD2	NETO2
ADAM15	POGK	KCTD20	ZNF319
EFNA1	POGK	KDM6A	B3GNT9
SLC50A1	TIPRL	KEAP1	AP1G1
MTX1	TIPRL	KIAA0040	RFWD3
MTX1	SFT2D2	KIAA0100	BCAR1
AC234582.2	SFT2D2	KIAA0232	HSDL1
FDPS	ATP1B1	KIAA0240	ZDHHC7
FDPS	PRRC2C	KIAA0317	MTHFSD
FDPS	METTL13	KIAA0513	FBXO31
RUSC1	METTL13	KIAA0825	FAM57A
RUSC1	METTL13	KIAA0922	TIMM22
MSTO1	METTL13	KIAA0947	WDR81
DAP3	AL031864.1	KIAA1244	MAP2K4
DAP3	PRDX6	KIAA1429	RAI1
DAP3	PRDX6	KIAA1549	SMCR8
DAP3	PRDX6	KIAA1731	EPN2
LAMTOR2	KLHL20	KIAA1737	SPECC1
LAMTOR2	CACYBP	KIAA1804	TMEM97
LAMTOR2	CACYBP	KIAA1958	KIAA0100
LMNA	CACYBP	KIAA2013	CPD
LMNA	CACYBP	KIDINS220	GOSR1
LMNA	RALGPS2	KIF13A	CDK12
LMNA	FAM20B	KIF1B	MSL1
LMNA	FAM20B	KIF24	RUNDC1
SLC25A44	FAM20B	KIF3B	FZD2
SLC25A44	TOR3A	KLF13	NFE2L1
SLC25A44	TOR3A	KLF3	ANKRD40
PMF1	SOAT1	KLF4	AKAP1
TMEM79	TOR1AIP1	KLF6	SMG8
TMEM79	QSOX1	KLHDC5	CLTC
NAXE	QSOX1	KLHL18	RPS6KB1
NAXE	QSOX1	KLHL21	ARSG
NAXE	QSOX1	KLHL26	COG1
RRNAD1	IER5	KLHL36	FAM104A
RRNAD1	IER5	KLHL5	KCTD2
PRCC	DHX9	KLHL9	ARMC7
PRCC	LAMC1	KPNA1	CBX2
PRCC	LAMC1	KPNA3	RNF213
PRCC	SMG7	L3MBTL2	FOXK2
PEAR1	NCF2	LARP1	GEMIN4
KIRREL1	TSEN15	LATS1	NXN
KIRREL1	TPR	LATS2	CRK
DUSP23	RGS2	LCMT2	SHPK
PEA15	NR5A2	LDLR	CAMKK1
PEA15	INAVA	LDOC1L	DHX33
PEA15	INAVA	LEMD3	PHF23
PEA15	IPO9	LENG9	SCO1
COPA	TIMM17A	LEPREL4	AKAP10
PFDN2	TIMM17A	LGR4	TMEM11
NIT1	TIMM17A	LHFPL2	C17orf51
NIT1	RNPEP	LHX4	PHF12
NIT1	ELF3	LIFR	NUFIP2
UFC1	ELF3	LIMD1	ABHD15
USP21	ELF3	LINC00094	PIP4K2B
NDUFS2	ELF3	LINC00319	GJC1
NDUFS2	ELF3	LINC00473	KANSL1
NDUFS2	ELF3	LMBR1	MTMR4
NDUFS2	TMEM183A	LMTK2	HEATR6
TOMM40L	BTG2	LNPEP	TEX2
NR1I3	ZC3H11A	LOC100292680	GNA13
SDHC	ZC3H11A	LOC100506190	SLC39A11
SDHC	SNRPE	LOC100506668	CDC42EP4
SDHC	SRGAP2	LOC100506710	GGA3
DUSP12	DYRK3	LOC148413	SOCS3
ATF6	MAPKAPK2	LOC642852	CANT1
UHMK1	MAPKAPK2	LOC646719	CBX4
UAP1	CD55	LRFN3	TBC1D16
UAP1	CD46	LRFN4	C17orf62
HSD17B7	CD46	LRIG2	TUBB6
NUF2	DIEXF	LRP6	SMAD4
PBX1	TRAF5	LRRC14	ADNP2
MGST3	SNX25P1	LRRC61	PPP4R1
MGST3	DTL	LRRC8A	TRAPPC8
MGST3	PPP2R5A	LRRC8C	SMAD2
MGST3	NENF	LRRC8D	SMAD7
UCK2	NENF	LRRC8E	MUM1
MIR3658	NENF	LRRN2	FZR1
UCK2	TATDN3	LSM10	FEM1A
POGK	TATDN3	LUZP1	TNFSF9
POGK	TATDN3	MAD2L1BP	LDLR
POGK	FLVCR1	MAEA	MAP1S
POGK	RPS6KC1	MAGEF1	ZNF507
TIPRL	RPS6KC1	MAML1	CEBPA
SFT2D2	RPS6KC1	MAML3	CEBPG
SFT2D2	SMYD2	MAN1A2	KCTD15
SFT2D2	CENPF	MANEA	ZNF146
SFT2D2	CENPF	MANEAL	SIX5
ATP1B1	KCTD3	MAP1S	ARHGAP35
ATP1B1	KCTD3	MAP2K4	GRWD1
BLZF1	RRP15	MAP3K2	ZNF581
C1orf112	LYPLAL1	MAP3K4	ZNF544
SCYL3	IARS2	MAPK4	MEX3D
PRRC2C	IARS2	MARS2	ZNF121
METTL13	RAB3GAP2	MARVELD1	KEAP1
METTL13	C1orf115	MAT2A	DNAJB1
METTL13	2020-03-01	MBD4	MED26
SUCO	AL392172.1	MBNL1	JUND
PRDX6	DISP1	MBNL2	SERTAD1
PRDX6	CAPN2	MBOAT1	SERTAD3
PRDX6	CAPN2	MC1R	FBXO46
DARS2	CAPN2	MCFD2	ZC3H4
DARS2	FBXO28	MCL1	ZCCHC3
ZBTB37	FBXO28	MDM2	STK35
RABGAP1L	DEGS1	MED1	ATRN
CACYBP	DEGS1	MED13	PRNP
CACYBP	CNIH4	MED13L	POFUT1
RALGPS2	CNIH4	MED26	KIF3B
FAM20B	CNIH4	MEGF9	ASXL1
FAM20B	CNIH4	MEIS2	PHF20
TOR3A	DNAH14	MEPCE	RPN2
TOR3A	SRP9	MESDC1	RPRD1B
SOAT1	SRP9	MESDC2	FAM83D
TOR1AIP1	EPHX1	MET	NCOA3
QSOX1	H3F3A	MEX3D	ZNFX1
QSOX1	H3F3A	MFAP3	CEBPB
QSOX1	H3F3A	MFHAS1	CSTF1
XPR1	PSEN2	MFSD5	RBM38
XPR1	COQ8A	MFSD9	OSBPL2
MR1	COQ8A	MGA	ARFGAP1
IER5	JMJD4	MGAT1	CENPB
IER5	SNAP47	MGAT2	RNF24
DHX9	SNAP47	MGAT5	TTI1
LAMC1	ARF1	MGC2752	ZMYND8
SMG7	ARF1	MID1	STAU1
NCF2	GUK1	MID1IP1	B4GALT5
TSEN15	GUK1	MIER3	ADNP
C1orf27	IBA57	MITF	ATP9A
C1orf27	RNF187	MKL2	ZNF217
C1orf27	RNF187	MKLN1	DIDO1
PLA2G4A	FTH1P2	MMS22L	YTHDF1
PLA2G4A	RHOU	MN1	SON
PLA2G4A	URB2	MOCOS	BACE2
RGS2	URB2	MON2	RRP1B
CDC73	URB2	MRP63	HSPA13
NR5A2	URB2	MRPL34	URB1
CAMSAP2	AL136988.2	MSANTD3	DONSON
INAVA	AL136988.1	MSANTD4	C21orf58
IGFN1	COG2	MSL1	IL17RA
IPO9	COG2	MSL2	BCL2L13
IPO9	COG2	MSMO1	CRKL
SHISA4	COG2	MSRB1	TUG1
TIMM17A	ARV1	MTF1	L3MBTL2
TIMM17A	ARV1	MTHFSD	ZBED4
RNPEP	GNPAT	MTMR4	PATZ1
RNPEP	GNPAT	MUL1	TOB2
RNPEP	TSNAX	MUM1	POLR3H
ELF3	NTPCR	MYC	TCF20
ELF3	NTPCR	MYO9B	A4GALT
ELF3	NTPCR	MYPN	WNT7B
ELF3	PCNX2	NAA30	CELSR1
ELF3	COA6	NAA40	TBL1X
PPP1R12B	COA6	NAB1	RAB9A
TMEM183A	IRF2BP2	NARG2	ZFX
BTG2	ARID4B	NAV1	MID1IP1
BTG2	GGPS1	NCEH1	USP9X
ZC3H11A	GGPS1	NCOA1	UBQLN2
ZC3H11A	TBCE	NCOA2	OGT
ZC3H11A	TBCE	NCOA3	SLC25A43
ZC3H11A	TBCE	NCOA4	PRKX
ZC3H11A	GPR137B	NCOA7	MID1
ZC3H11A	FMN2	NCR3LG1	BCOR
ZC3H11A	OPN3	NDNL2	TIMM8A
ZC3H11A	EXO1	NDST2	CD99L2
ZC3H11A	SDCCAG8	NECAP2	UBL4A
ZC3H11A	DESI2	NETO2	SLC10A3
ZC3H11A	COX20	NEU3	ICMT
ZC3H11A	HNRNPU	NF1	PURA
SNRPE	SCCPDH	NFATC1	FOXD1
TMCC2	FO538757.1	NFATC3	MYC
C1orf147	AL645608.1	NFE2L1	MFSD5
C1orf147	SAMD11	NFE2L2	MED13L
MAPKAPK2	NOC2L	NFIA	ITPRIPL2
MAPKAPK2	NOC2L	NFIL3	SYNRG
CD55	SDF4	NFYA	CHMP1B
CD55	SDF4	NHS
CD46	UBE2J2	NIF3L1
CD46	INTS11	NIPA1
DIEXF	DVL1	NIPBL
DIEXF	MXRA8	NLRC5
HHAT	AURKAIP1	NME6
HHAT	CCNL2	NOA1
TRAF5	AL391244.1	NOD1
TRAF5	MRPL20	NOTCH1
SNX25P1	MRPL20	NOTCH2
DTL	SSU72	NPTX1
DTL	FNDC10	NR2F1
PPP2R5A	AL691432.2	NR2F2
NENF	CDK11B	NR3C1
NENF	SLC35E2B	NRF1
NENF	SLC35E2B	NRP1
TATDN3	SLC35E2B	NSD1
TATDN3	SLC35E2B	NSUN2
FLVCR1	CDK11A	NTSR1
RPS6KC1	CDK11A	NUAK1
RPS6KC1	NADK	NUAK2
SMYD2	GNB1	NUDCD3
SMYD2	GNB1	NUFIP2
CENPF	PRKCZ	NUP153
CENPF	FAAP20	NUP155
CENPF	FAAP20	NUP50
KCTD3	MORN1	NUP62
KCTD3	PEX10	NUP98
KCTD3	TP73-AS1	NXN
RRP15	LRRC47	OGDH
TGFB2	LRRC47	OGT
LYPLAL1	RN7SL574P	OLFM1
MIR215	LRRC47	OPN3
IARS2	C1orf174	ORAI2
2020-03-01	RPL22	OSBP
MIA3	ACOT7	OSBPL2
MIA3	ACOT7	OTUD4
BROX	KLHL21	OXSR1
AL392172.1	KLHL21	P2RY6
CAPN2	KLHL21	PANX1
CAPN2	DNAJC11	PAPD7
CAPN2	ERRFI1	PAQR4
FBXO28	ERRFI1	PATZ1
DEGS1	ENO1	PCBP1
DEGS1	ENO1	PCF11
CNIH4	ENO1	PCGF3
CNIH4	MIR34AHG	PCNX
CNIH4	CLSTN1	PCNXL3
CNIH4	DFFA	PCYOX1
SRP9	SRM	PDE12
SRP9	AL109811.1	PDE4D
EPHX1	MTOR	PDF
H3F3A	MAD2L2	PDGFA
H3F3A	KIAA2013	PDP2
H3F3A	KIAA2013	PDPK1
PSEN2	DHRS3	PEAK1
PSEN2	DHRS3	PEG10
COQ8A	CASP9	PEX13
JMJD4	DNAJC16	PFKFB3
SNAP47	DNAJC16	PGBD1
SNAP47	ZBTB17	PHF12
ARF1	EPHA2	PHF15
ARF1	EPHA2	PHF17
GUK1	EPHA2	PHF20
IBA57	FBXO42	PHF23
OBSCN	SZRD1	PHKB
RNF187	BX284668.4	PHLDB2
RNF187	SDHB	PHLPP2
FTH1P2	SDHB	PI4KB
RHOU	RCC2	PIAS1
RAB4A	ALDH4A1	PIGM
URB2	IFFO2	PIGV
URB2	UBR4	PIK3C2B
URB2	UBR4	PIK3CB
GALNT2	EMC1	PIK3R4
AL136988.1	EMC1	PIP4K2B
COG2	EMC1	PIP4K2C
COG2	AKR7A2	PIP5K1C
COG2	CAPZB	PISD
ARV1	CAPZB	PITX1
ARV1	CAMK2N1	PLA2G15
GNPAT	CAMK2N1	PLAC2
GNPAT	MUL1	PLAGL1
SPRTN	MUL1	PLEKHF2
TSNAX	MUL1	PMM2
MAP10	MUL1	PNMA1
NTPCR	PINK1-AS	PODXL
NTPCR	PINK1-AS	POFUT1
NTPCR	PINK1-AS	POGK
PCNX2	DDOST	POGZ
MAP3K21	DDOST	POLR3H
MAP3K21	DDOST	PP7080
KCNK1	HP1BP3	PPARGC1A
KCNK1	RAP1GAP	PPARGC1B
COA6	USP48	PPM1A
COA6	HSPG2	PPM1B
IRF2BP2	LUZP1	PPM1D
GGPS1	LUZP1	PPP1R15B
AL391994.1	HNRNPR	PPP1R26
GGPS1	HNRNPR	PPP2R2D
TBCE	HNRNPR	PPP4R1
RPS21P1	ID3	PPRC1
TBCE	ID3	PRCC
TBCE	GALE	PRDM4
EDARADD	GALE	PRKDC
EDARADD	GALE	PRKX
EDARADD	HMGCL	PRMT10
EDARADD	SRSF10	PRMT6
LGALS8	MYOM3	PRNP
LGALS8	SYF2	PRR5L
LGALS8	SYF2	PRSS23
LGALS8	MTFR1L	PRUNE
LGALS8	AUNIP	PSEN1
FMN2	PAQR7	PSKH1
OPN3	STMN1	PTCH1
OPN3	STMN1	PTPN14
OPN3	STMN1	PTPN21
EXO1	PAFAH2	PTPN9
EXO1	PAFAH2	PTPRJ
ZBTB18	AL391650.1	PTRH2
AL451007.1	SH3BGRL3	PUM1
DESI2	GPN2	PURA
DESI2	GPN2	PURB
DESI2	GPATCH3	PWWP2B
COX20	GPATCH3	PXDN
HNRNPU	MAP3K6	PYGO1
CNST	WASF2	PYGO2
AL591848.1	WASF2	QSER1
ZNF672	IFI6	QSOX2
PGBD2	RPA2	QTRTD1
FO538757.1	RPA2	RAB3GAP2
SAMD11	DNAJC8	RAB40C
NOC2L	SNORD99	RAB9A
NOC2L	TAF12	RAF1
SDF4	SRSF4	RAI1
SDF4	SRSF4	RAP2B
UBE2J2	MECR	RAPH1
UBE2J2	MECR	RASAL2
INTS11	MATN1	RASSF8
DVL1	SNRNP40	RB1CC1
DVL1	SNRNP40	RBM12
MIR6808	HCRTR1	RBM12B
MXRA8	PTP4A2	RBM15
AURKAIP1	PTP4A2	RBM15B
AURKAIP1	MARCKSL1	RBM38
CCNL2	MARCKSL1	RC3H2
CCNL2	ZBTB8OS	RCOR1
CCNL2	ZBTB8OS	REPIN1
AL391244.1	YARS	REST
MRPL20	YARS	RFWD3
MRPL20	YARS	RGMB
SSU72	TMEM54	RHOB
SSU72	RNF19B	RHOBTB2
CDK11B	AK2	RHOF
CDK11B	AK2	RHOU
SLC35E2B	AK2	RHOV
SLC35E2B	AK2	RIC8A
CDK11A	AK2	RICTOR
CDK11A	PHC2	RIMKLB
CDK11A	AL513327.1	RIPK1
NADK	SMIM12	RLIM
NADK	AC114490.1	RMI2
GNB1	AC114490.1	RNF111
PRKCZ	SFPQ	RNF139
FAAP20	SFPQ	RNF145
FAAP20	SFPQ	RNF182
MORN1	KIAA0319L	RNF213
PEX10	KIAA0319L	RNF216P1
MEGF6	PSMB2	RNF217
TP73-AS1	PSMB2	RNF24
LRRC47	PSMB2	RNF26
RN7SL574P	C1orf216	RNF34
LRRC47	C1orf216	RNF4
RPL22	CLSPN	ROR2
ACOT7	CLSPN	RPN2
KLHL21	TRAPPC3	RPP25
KLHL21	TRAPPC3	RPRD1B
DNAJC11	TRAPPC3	RPRD2
AL590128.2	TRAPPC3	RPS6KB1
ERRFI1	LSM10	RPUSD2
ERRFI1	MRPS15	RRAGA
ERRFI1	LINC01137	RREB1
ENO1	SNIP1	RRP1B
ENO1	SNIP1	RSBN1L
ENO1	GNL2	RTN4R
ENO1	YRDC	RUNDC1
GPR157	C1orf122	RUSC2
GPR157	SF3A3	SACS
PIK3CD	SF3A3	SAMD4A
CLSTN1	SF3A3	SCAF8
CLSTN1	RRAGC	SCARA3
CLSTN1	RRAGC	SCO1
CTNNBIP1	RRAGC	SCYL2
DFFA	MYCBP	SDC1
DFFA	MYCBP	SEC16A
DFFA	RHBDL2	SEC24A
DFFA	PABPC4	SEC61A1
SRM	PABPC4	SECISBP2L
AL109811.1	PABPC4	SEL1L3
EXOSC10	PABPC4	SELRC1
MTOR	PABPC4	SEMA4B
MAD2L2	CAP1	SEPHS2
MTHFR	PPT1	SERPINE1
KIAA2013	AL050341.2	SERTAD1
DHRS3	RIMS3	SERTAD2
DHRS3	CITED4	SERTAD3
DNAJC16	FOXJ3	SETD1B
DNAJC16	P3H1	SETD2
UQCRHL	SVBP	SETD3
FLJ37453	SLC2A1	SETX
ZBTB17	SLC2A1	SFT2D2
EPHA2	EBNA1BP2	SGK196
EPHA2	CFAP57	SGK223
EPHA2	ELOVL1	SGMS1
EPHA2	ELOVL1	SGMS2
BX284668.4	MED8	SGPP1
SDHB	AL139289.1	SGSH
SDHB	MED8	SH3BP4
PADI2	ST3GAL3	SH3PXD2A
RCC2	ERI3	SH3PXD2B
ALDH4A1	ERI3	SH3TC1
ALDH4A1	ERI3	SHPK
IFFO2	TMEM53	SHROOM3
IFFO2	RPS8	SIAH1
UBR4	EIF2B3	SIAH2
AL137127.1	GPBP1L1	SIK1
UBR4	POMGNT1	SIK3
EMC1	LRRC41	SIN3A
EMC1	ATPAF1	SIPA1L1
EMC1	ATPAF1	SIPA1L3
RNU6-1099P	STIL	SIX4
CAPZB	FAF1	SIX5
CAPZB	FAF1	SKIL
CAPZB	NRDC	SLC10A3
TMCO4	NRDC	SLC11A2
TMCO4	TXNDC12	SLC12A7
CAMK2N1	AL445685.1	SLC15A4
CAMK2N1	TXNDC12	SLC16A1
MUL1	TXNDC12	SLC16A5
MUL1	TXNDC12	SLC1A3
MUL1	TXNDC12	SLC1A4
MUL1	CC2D1B	SLC22A23
PINK1-AS	CC2D1B	SLC25A28
PINK1-AS	ORC1	SLC25A29
PINK1-AS	COA7	SLC25A36
DDOST	COA7	SLC25A37
DDOST	COA7	SLC25A43
DDOST	ECHDC2	SLC26A2
HP1BP3	CPT2	SLC2A3
EIF4G3	C1orf123	SLC2A6
EIF4G3	MAGOH	SLC30A1
ECE1	MAGOH	SLC31A2
RAP1GAP	MAGOH	SLC33A1
RAP1GAP	LRP8	SLC35A5
USP48	SNORA58	SLC35B4
HSPG2	YIPF1	SLC35C1
LUZP1	HSPB11	SLC35E1
LUZP1	HSPB11	SLC35E3
LUZP1	HSPB11	SLC37A3
HTR1D	TMEM59	SLC38A2
HNRNPR	TMEM59	SLC39A10
HNRNPR	DHCR24	SLC39A11
HNRNPR	DHCR24	SLC39A14
ASAP3	DHCR24	SLC39A9
ID3	PLPP3	SLC45A4
ID3	JUN	SLC7A1
GALE	JUN	SLC7A11
GALE	DOCK7	SLC7A2
HMGCL	ITGB3BP	SLC7A6
HMGCL	ITGB3BP	SMAD2
FUCA1	JAK1	SMAD3
FUCA1	SERBP1	SMAD4
SRSF10	CRYZ	SMAD5
SRSF10	FUBP1	SMAD6
SRSF10	GNG5	SMAD7
SRSF10	SSX2IP	SMCR7L
SRSF10	C1orf52	SMCR8
MYOM3	ZNHIT6	SMEK1
MYOM3	SELENOF	SMG1
IFNLR1	SELENOF	SMG8
STPG1	AL590094.1	SMPD1
SYF2	GLMN	SMURF1
SYF2	FAM69A	SNAP47
RSRP1	BCAR3	SNX13
RSRP1	DNTTIP2	SNX19
AL020996.1	DNTTIP2	SNX33
AL020996.3	GCLM	SOCS2
AL020996.3	ARHGAP29	SOCS3
AUNIP	CNN3	SOCS4
STMN1	ALG14	SON
STMN1	RPL7P9	SOWAHC
PAFAH2	EXTL2	SOX4
AL391650.1	DPH5	SP1
SH3BGRL3	DPH5	SP3
GPN2	HENMT1	SPATA13
GPN2	TAF13	SPATA2
GPATCH3	PSRC1	SPECC1
GPATCH3	PSRC1	SPG20
MAP3K6	PSMA5	SPIN1
WASF2	PSMA5	SPPL2A
WASF2	GSTM5	SPPL3
WASF2	GSTM3	SPRED2
WASF2	LAMTOR5	SPSB1
AHDC1	LAMTOR5	SPTBN1
IFI6	DRAM2	SQLE
RPA2	DRAM2	SRGAP2
DNAJC8	CEPT1	SRXN1
DNAJC8	WDR77	SSH2
DNAJC8	WDR77	ST3GAL2
SNORD99	WDR77	STARD7
SRSF4	FAM212B	STAU1
MECR	RHOC	STIL
PUM1	SLC16A1	STK35
PUM1	AP4B1	STX6
SNRNP40	AP4B1	SUGP2
HCRTR1	CSDE1	SYDE1
PEF1	CSDE1	SYDE2
PTP4A2	CD58	SYNJ2
PTP4A2	IGSF3	SYNRG
MTMR9LP	IGSF3	TAB2
MARCKSL1	IGSF3	TADA2B
MARCKSL1	IGSF3	TAF1C
BSDC1	TRIM45	TAF5L
BSDC1	SEC22B	TAF7
BSDC1	SRGAP2C	TANC2
ZBTB8OS	SRGAP2B	TANK
ZBTB8OS	RNF115	TAPT1
SYNC	RNF115	TATDN2
SYNC	RNF115	TBC1D14
SYNC	PIAS3	TBC1D16
YARS	GNRHR2	TBC1D24
YARS	GNRHR2	TBC1D4
YARS	RBM8A	TBC1D9
YARS	LIX1L-AS1	TBC1D9B
TMEM54	TXNIP	TBCC
RNF19B	NBPF10	TBL1X
AK2	ACP6	TBX3
AK2	HIST2H2BE	TCF12
AK2	SF3B4	TCF19
AK2	OTUD7B	TCF20
AL513327.1	OTUD7B	TEAD1
SMIM12	ANP32E	TET3
SMIM12	ANP32E	TEX10
SFPQ	APH1A	TEX2
SFPQ	APH1A	TFRC
KIAA0319L	MCL1	TGFBR1
PSMB2	MCL1	TGIF2
PSMB2	MCL1	THADA
C1orf216	MCL1	THAP11
C1orf216	ENSA	THAP7
C1orf216	ENSA	THBS1
CLSPN	ENSA	THUMPD1
CLSPN	ENSA	TICAM1
TRAPPC3	ENSA	TIGD5
TRAPPC3	ENSA	TIMM22
TRAPPC3	GOLPH3L	TIMM8A
TRAPPC3	CTSS	TIPARP
LSM10	AL590133.2	TM2D2
MRPS15	CERS2	TM9SF1
LINC01137	CERS2	TMCC1
LINC01137	C1orf56	TMED8
MEAF6	CDC42SE1	TMEM107
SNIP1	LYSMD1	TMEM11
SNIP1	VPS72	TMEM115
GNL2	VPS72	TMEM127
GNL2	PI4KB	TMEM167B
GNL2	PI4KB	TMEM168
C1orf109	AL391069.1	TMEM170A
EPHA10	RFX5	TMEM184C
AL929472.3	POGZ	TMEM185B
C1orf122	SNX27	TMEM186
SF3A3	MRPL9	TMEM2
SF3A3	TDRKH	TMEM203
RRAGC	S100A10	TMEM223
RRAGC	S100A11	TMEM245
MYCBP	S100A4	TMEM37
PABPC4	S100A3	TMEM43
PABPC4	S100A3	TMEM48
PABPC4	S100A2	TMEM51
PABPC4	S100A16	TMEM66
PABPC4	S100A16	TMEM79
PPIE	S100A16	TMEM97
TRIT1	S100A16	TMTC1
TRIT1	S100A13	TNFAIP1
TRIT1	S100A1	TNFAIP3
CAP1	S100A1	TNFRSF10B
PPT1	CHTOP	TNFRSF21
PPT1	CHTOP	TNFSF9
AL603839.3	ILF2	TNPO1
CITED4	INTS3	TNRC18
EDN2	AL513523.2	TNS3
FOXJ3	DENND4B	TOB2
FOXJ3	CRTC2	TOMM40L
P3H1	CRTC2	TOPBP1
P3H1	SLC39A1	TOR1AIP1
P3H1	SLC39A1	TOR1AIP2
SVBP	MIR6737	TOR1B
AL512353.1	JTB	TOR3A
SLC2A1	JTB	TP73-AS1
SLC2A1	RAB13	TPBG
SLC2A1	RAB13	TPPP
EBNA1BP2	TPM3	TRAF4
EBNA1BP2	TPM3	TRAF6
ELOVL1	TPM3	TRAK1
ELOVL1	C1orf43	TRAPPC10
MED8	C1orf43	TRAPPC8
AL139289.1	UBE2Q1	TRIB1
MED8	UBE2Q1	TRIM32
MED8	ADAR	TRIM56
ST3GAL3	ADAR	TRIO
ERI3	ADAR	TRIP12
ERI3	PMVK	TRPS1
RPS8	PBXIP1	TRRAP
EIF2B3	PBXIP1	TRUB2
EIF2B3	PYGO2	TSC22D1
HECTD3	PYGO2	TSC22D2
HECTD3	PYGO2	TSFM
MUTYH	PYGO2	TSHZ1
IPP	SHC1	TSHZ2
PIK3R3	PYGO2	TSPAN17
POMGNT1	SHC1	TSPYL1
POMGNT1	SHC1	TSPYL4
RAD54L	DPM3	TTC28
LRRC41	KRTCAP2	TTI1
LRRC41	KRTCAP2	TTPAL
ATPAF1	KRTCAP2	TUBB6
EFCAB14	KRTCAP2	TUG1
STIL	THBS3	TULP4
FAF1	MTX1	TXNDC11
FAF1	GBA	UBA6
FAF1	FAM189B	UBAP1
EPS15	SCAMP3	UBE2Q1
NRDC	SCAMP3	UBE3B
NRDC	SCAMP3	UBE4A
NRDC	CLK2	UBIAD1
TXNDC12	HCN3	UBL4A
TXNDC12	FDPS	UBQLN2
TXNDC12	FDPS	UBTD2
TXNDC12	ASH1L	UHMK1
CC2D1B	MSTO1	UHRF1BP1
CC2D1B	YY1AP1	UMPS
CC2D1B	YY1AP1	UNC13B
ORC1	GON4L	URB1
ORC1	RIT1	URB2
ZCCHC11	KIAA0907	URGCP
COA7	ARHGEF2	USF1
COA7	SSR2	USP10
COA7	SSR2	USP25
ECHDC2	UBQLN4	USP30
CPT2	UBQLN4	USP31
MAGOH	UBQLN4	USP37
MAGOH	MEX3A	USP38
MAGOH	MEX3A	USP47
LRP8	PAQR6	USP53
LRP8	TMEM79	USP6NL
LRP8	CCT3	USP9X
NDC1	CCT3	VANGL1
NDC1	CCT3	VASN
SNORA58	C1orf61	VCPIP1
YIPF1	MEF2D	VDR
HSPB11	MEF2D	VEGFA
HSPB11	IQGAP3	VEZT
HSPB11	GPATCH4	VOPP1
TMEM59	AL365181.2	VPRBP
TMEM59	BCAN	VPS18
TMEM59	NES	VPS39
DHCR24	ISG20L2	WDR26
DHCR24	ISG20L2	WDR27
DHCR24	MRPL24	WDR33
PLPP3	MRPL24	WDR47
JUN	HDGF	WDR6
JUN	HDGF	WDR81
JUN	SH2D2A	WDR82
ITGB3BP	ETV3	WHSC1
ITGB3BP	TAGLN2	WHSC1L1
ITGB3BP	TAGLN2	WNT3
JAK1	PEA15	WNT5A
JAK1	DCAF8	WNT7B
SERBP1	DCAF8	WSCD1
SERBP1	DCAF8	WTAP
SERBP1	DCAF8	XK
GNG12	DCAF8	XPO4
WLS	PEX19	XPR1
DEPDC1	COPA	XXYLT1
CRYZ	SUMO1P3	XYLT1
CRYZ	F11R	YAP1
PIGK	F11R	YTHDF1
ZZZ3	USF1	YTHDF2
USP33	USF1	YTHDF3
FUBP1	USF1	ZADH2
GNG5	PFDN2	ZBED4
CTBS	NIT1	ZBED5
SSX2IP	DEDD	ZBTB10
C1orf52	UFC1	ZBTB11
ZNHIT6	PPOX	ZBTB2
SELENOF	NR1I3	ZBTB24
SELENOF	TMCO1	ZBTB37
GTF2B	CREG1	ZBTB38
GTF2B	MPC2	ZBTB39
KYAT3	GPR161	ZBTB44
TGFBR3	ATP1B1	ZBTB5
FAM69A	NME7	ZBTB6
BCAR3	C1orf112	ZBTB7B
BCAR3	SCYL3	ZC3H4
DNTTIP2	PIGC	ZC3HAV1
DNTTIP2	PIGC	ZCCHC14
DNTTIP2	GAS5	ZCCHC2
GCLM	GAS5	ZCCHC3
ARHGAP29	GAS5	ZCCHC8
CNN3	GAS5	ZDHHC3
ALG14	MRPS14	ZDHHC5
RPL7P9	RASAL2-AS1	ZDHHC7
DBT	ABL2	ZFHX3
EXTL2	ABL2	ZFP106
EXTL2	ACBD6	ZFP36L2
DPH5	ACBD6	ZFP64
VAV3	STX6	ZFX
VAV3	STX6	ZFYVE20
TAF13	STX6	ZHX3
PSRC1	RNASEL	ZIC5
PSRC1	RGS16	ZKSCAN1
PSRC1	ARPC5	ZKSCAN5
PSMA5	ARPC5	ZMIZ1
PSMA5	ARPC5	ZMYND8
GSTM3	IVNS1ABP	ZNF12
SLC16A4	IVNS1ABP	ZNF121
SLC16A4	TPR	ZNF131
LAMTOR5	PTGS2	ZNF136
LAMTOR5	UCHL5	ZNF140
LRIF1	GLRX2	ZNF142
DRAM2	ZNF281	ZNF146
DRAM2	DDX59	ZNF148
AL390195.1	TMEM9	ZNF160
AL390195.1	TMEM9	ZNF202
WDR77	PHLDA3	ZNF217
FAM212B	PHLDA3	ZNF238
ST7L	CSRP1	ZNF271
RHOC	CSRP1	ZNF275
SLC16A1	RNPEP	ZNF281
SLC16A1	UBE2T	ZNF286A
SLC16A1	UBE2T	ZNF292
PHTF1	AC099336.2	ZNF295
PHTF1	KDM5B	ZNF317
RSBN1	KDM5B	ZNF318
BCAS2	RABIF	ZNF319
NRAS	KLHL12	ZNF324
CSDE1	CYB5R1	ZNF35
CSDE1	CYB5R1	ZNF398
ATP1A1	PLEKHA6	ZNF410
ATP1A1	PPP1R15B	ZNF434
IGSF3	LRRN2	ZNF445
IGSF3	NUAK2	ZNF451
IGSF3	NUAK2	ZNF460
IGSF3	ELK4	ZNF473
IGSF3	NUCKS1	ZNF496
TRIM45	NUCKS1	ZNF498
NOTCH2	NUCKS1	ZNF503
NOTCH2	NUCKS1	ZNF507
SEC22B	SLC41A1	ZNF513
SEC22B	SLC41A1	ZNF526
SRGAP2C	EIF2D	ZNF543
FAM72C	EIF2D	ZNF544
RNF115	PFKFB2	ZNF550
RNF115	SLC30A1	ZNF562
RNF115	FDPSP8	ZNF581
RNF115	NEK2	ZNF592
PIAS3	INTS7	ZNF615
PEX11B	TMEM206	ZNF623
PEX11B	AC092803.2	ZNF629
GNRHR2	BATF3	ZNF638
GNRHR2	NSL1	ZNF641
RBM8A	NSL1	ZNF646
PRKAB2	EPRS	ZNF672
ACP6	BPNT1	ZNF687
ACP6	HHIPL2	ZNF689
LINC01138	AIDA	ZNF691
NBPF9	AIDA	ZNF700
SF3B4	AIDA	ZNF703
OTUD7B	TP53BP2	ZNF707
OTUD7B	TP53BP2	ZNF746
OTUD7B	WDR26	ZNF761
ANP32E	CNIH3	ZNF764
ANP32E	LBR	ZNF776
ANP32E	LBR	ZNF778
APH1A	ENAH	ZNF8
ADAMTSL4-AS1	ENAH	ZNF800
MCL1	TMEM63A	ZNF831
MCL1	TMEM63A	ZNF841
ENSA	PYCR2	ZNF865
ENSA	PYCR2	ZNFX1
ENSA	MIR6741	ZNRF3
ENSA	PYCR2	ZRANB1
ENSA	PYCR2	ZSCAN12
GOLPH3L	ACBD3-AS1	ZSCAN29
GOLPH3L	LIN9	ZSWIM1
SETDB1	PARP1	ZSWIM4
AL590133.2	PARP1	ZSWIM6
CERS2	PARP1	ZXDC
CERS2	ITPKB	ZZZ3
C1orf56	CDC42BPA
CDC42SE1	JMJD4
LYSMD1	C1orf35
LYSMD1	MRPL55
VPS72	MRPL55
VPS72	TRIM11
AL391069.2	TAF5L
ZNF687	AL136988.1
PI4KB	FAM89A
RFX5	AL732414.1
RFX5	MIR1182
SELENBP1	C1orf131
SELENBP1	EXOC8
POGZ	EGLN1
POGZ	EGLN1
SNX27	AL445524.1
MRPL9	AL445524.1
THEM4	SIPA1L2
THEM4	PCNX2
S100A10	COA6
S100A10	TARBP1
S100A11	IRF2BP2
S100A6	IRF2BP2
S100A6	TOMM20
S100A4	TOMM20
S100A3	ARID4B
S100A2	ARID4B
S100A2	FH
S100A16	FH
S100A16	OPN3
S100A13	OPN3
CHTOP	CEP170
CHTOP	CEP170
ILF2	AL645465.1
AL513523.10	HNRNPU
DENND4B	HNRNPU
DENND4B	HNRNPU
CRTC2	HNRNPU
CRTC2	HNRNPU
SLC39A1	HNRNPU
SLC39A1	HNRNPU
MIR6737	SMYD3
JTB	TFB2M
JTB	TFB2M
RAB13	AHCTF1
RAB13	AHCTF1
TPM3	ZNF496
C1orf43	ZNF496
C1orf43	ZNF692
UBE2Q1	ZNF692
UBE2Q1	TRAPPC12
ADAR	RNASEH1-AS1
ADAR	RPS7
ADAR	RPS7
ADAR	RPS7
ADAR	ID2
ADAR	CPSF3
PMVK	IAH1
PBXIP1	IAH1
PBXIP1	IAH1
PBXIP1	RRM2
PYGO2	RRM2
PYGO2	HPCAL1
PYGO2	PDIA6
SHC1	PDIA6
SHC1	DDX1
DPM3	DDX1
KRTCAP2	GEN1
KRTCAP2	KCNS3
KRTCAP2	RHOB
KRTCAP2	RHOB
MTX1	FKBP1B
FAM189B	FKBP1B
SCAMP3	FKBP1B
SCAMP3	FAM228B
SCAMP3	NCOA1
SCAMP3	ADCY3
CLK2	ADCY3
CLK2	RAB10
CLK2	RAB10
FDPS	RAB10
FDPS	HADHB
FDPS	HADHB
ASH1L	HADHB
ASH1L	HADHB
ASH1L	SELENOI
ASH1L	KCNK3
ASH1L	CENPA
MSTO1	CENPA
YY1AP1	MAPRE3
YY1AP1	TMEM214
YY1AP1	TMEM214
GON4L	AGBL5
GON4L	ATRAID
GON4L	ATRAID
RIT1	CAD
KIAA0907	GTF3C2-AS1
ARHGEF2	GTF3C2-AS1
SSR2	GTF3C2
SSR2	AC074117.1
SSR2	SNX17
UBQLN4	SNX17
UBQLN4	SNX17
MEX3A	SNX17
MEX3A	SNX17
PAQR6	NRBP1
SMG5	SUPT7L
SMG5	SUPT7L
TMEM79	MRPL33
CCT3	RBKS
CCT3	BABAM2
CCT3	FOSL2
MEF2D	PPP1CB
IQGAP3	SPDYA
GPATCH4	WDR43
AL365181.2	WDR43
AL365181.2	WDR43
BCAN	CLIP4
BCAN	YPEL5
NES	YPEL5
NES	YPEL5
ISG20L2	LBH
ISG20L2	SPAST
MRPL24	YIPF4
MRPL24	BIRC6
HDGF	TTC27
HDGF	CRIM1
HDGF	CRIM1
SH2D2A	CEBPZOS
ARHGEF11	CEBPZ
TAGLN2	NDUFAF7
PIGM	QPCT
PIGM	QPCT
IGSF8	RPLP0P6
PEA15	GALM
PEA15	GALM
DCAF8	GEMIN6
DCAF8	GEMIN6
DCAF8	MORN2
DCAF8	PKDCC
DCAF8	PKDCC
DCAF8	EML4
DCAF8	MTA3
DCAF8	MTA3
PEX19	PPM1B
COPA	PPM1B
COPA	PRKCE
COPA	EPAS1
SUMO1P3	EPAS1
F11R	RHOQ
F11R	RHOQ
F11R	RHOQ
USF1	CRIPT
USF1	CRIPT
PFDN2	SOCS5
NIT1	SOCS5
DEDD	SOCS5
NR1I3	TTC7A
Y_RNA	TTC7A
ALDH9A1	TTC7A
ALDH9A1	MSH2
TMCO1	MSH6
TADA1	MSH6
CREG1	MSH6
MPC2	MSH6
GPR161	MSH6
NME7	AC079807.2
C1orf112	PPP1R21
SCYL3	PPP1R21
VAMP4	ASB3
PIGC	ERLEC1
PIGC	ERLEC1
CENPL	ACYP2
GAS5	TSPYL6
GAS5	SPTBN1
GAS5	SPTBN1
RFWD2	RPS27A
RFWD2	RPS27A
AL590723.1	CFAP36
AL359075.1	AC015982.1
ABL2	VRK2
TOR1AIP2	EIF3FP3
ACBD6	PEX13
ACBD6	KIAA1841
STX6	KIAA1841
STX6	C2orf74
STX6	C2orf74
ARPC5	AHSA2
ARPC5	CCT4
ARPC5	COMMD1
EDEM3	COMMD1
IVNS1ABP	B3GNT2
IVNS1ABP	B3GNT2
TPR	B3GNT2
PTGS2	EHBP1
UCHL5	EHBP1
TROVE2	EHBP1
GLRX2	EHBP1
ASPM	MDH1
ZNF281	MDH1
ZNF281	MDH1
ZNF281	MDH1
KIF21B	MDH1
TMEM9	UGP2
TMEM9	UGP2
AC096677.2	UGP2
AC096677.2	UGP2
PHLDA3	LGALSL
PHLDA3	AFTPH
CSRP1	CEP68
CSRP1	ACTR2
CSRP1	ACTR2
ARL8A	ACTR2
UBE2T	PNO1
UBE2T	PNO1
AC099336.2	PNO1
KDM5B	ANTXR1
KDM5B	ANTXR1
RABIF	ANXA4
KLHL12	ANXA4
KLHL12	ANXA4
ADIPOR1	PCBP1-AS1
ADIPOR1	PCBP1-AS1
CYB5R1	PCYOX1
CYB5R1	PCYOX1
GOLT1A	VAX2
PLEKHA6	NAGK
PPP1R15B	NAGK
PPP1R15B	NAGK
PIK3C2B	ZNF638
TMEM81	ZNF638
NUAK2	SPR
NUAK2	SPR
NUAK2	SPR
NUAK2	SMYD5
SLC45A3	SMYD5
NUCKS1	CCT7
NUCKS1	CCT7
NUCKS1	CCT7
NUCKS1	CCT7
NUCKS1	CCT7
RAB29	STAMBP
SLC41A1	STAMBP
EIF2D	ACTG2
EIF2D	DGUOK
KCNH1	DGUOK
SLC30A1	TET3
SLC30A1	MTHFD2
NEK2	MTHFD2
NEK2	MTHFD2
NEK2	WDR54
LPGAT1	WDR54
LPGAT1	INO80B
LPGAT1	INO80B
INTS7	INO80B
INTS7	INO80B
RPL21P28	INO80B
TMEM206	INO80B
BATF3	WBP1
NSL1	WBP1
ANGEL2	WBP1
PTPN14	TTC31
EPRS	HTRA2
EPRS	DOK1
EPRS	SEMA4F
BPNT1	POLE4
RAB3GAP2	POLE4
HHIPL2	GCFC2
HHIPL2	KCMF1
MIA3	MAT2A
AIDA	GGCX
AIDA	VAMP8
TP53BP2	VAMP8
WDR26	RNF181
WDR26	RNF181
CNIH3	USP39
LBR	USP39
LBR	PTCD3
ENAH	PTCD3
ENAH	MRPL35
ENAH	MRPL35
TMEM63A	MRPL35
PYCR2	AC015971.1
PYCR2	RMND5A
MIR6741	CYTOR
PYCR2	AC133644.1
PYCR2	RPIA
SDE2	RPIA
ACBD3-AS1	FAHD2A
ACBD3	FAHD2A
LIN9	CIAO1
PARP1	CIAO1
PARP1	CIAO1
PARP1	NCAPH
JMJD4	NCAPH
JMJD4	COX5B
C1orf35	COX5B
MRPL55	UNC50
AL670729.2	MRPL30
TRIM11	MRPL30
HIST3H2A	MRPL30
NUP133	MRPL30
ABCB10	MRPL30
TAF5L	MRPL30
AL136988.1	EIF5B
FAM89A	EIF5B
AL732414.1	PDCL3
C1orf131	PDCL3
EXOC8	PDCL3
EXOC8	NPAS2
EGLN1	RPL31
EGLN1	CNOT11
AL445524.1	CNOT11
PCNX2	CNOT11
PCNX2	MAP4K4
IRF2BP2	UTAT33
IRF2BP2	C2orf49
TOMM20	AC010978.1
TOMM20	LIMS1
TOMM20	RANBP2
TOMM20	RANBP2
ARID4B	SOWAHC
ARID4B	LINC01123
ARID4B	TMEM87B
ARID4B	TTL
ARID4B	TTL
GPR137B	POLR1B
LGALS8	POLR1B
LGALS8	CHCHD5
FH	SLC20A1
OPN3	SLC20A1
OPN3	SLC20A1
OPN3	SLC20A1
OPN3	ACTR3
OPN3	ACTR3
CEP170	INSIG2
AKT3	STEAP3
ADSS	STEAP3
AL645465.1	DBI
HNRNPU	TMEM37
HNRNPU	TMEM177
HNRNPU	EPB41L5
HNRNPU	RALB
HNRNPU	RALB
HNRNPU	RALB
HNRNPU	INHBB
HNRNPU	INHBB
SMYD3	GLI2
TFB2M	TSN
TFB2M	TSN
AHCTF1	TSN
ZNF496	WDR33
ZNF496	WDR33
SH3BP5L	UGGT1
SH3BP5L	UGGT1
ZNF692	SMPD4
ZNF692	MZT2B
ZNF692	IMP4
TRAPPC12	IMP4
TRAPPC12	PTPN18
AC231981.1	PTPN18
RPS7	PTPN18
RPS7	PLEKHB2
RPS7	PLEKHB2
RPS7	POTEE
RNF144A	GPR39
ID2	LYPD1
CPSF3	MGAT5
CPSF3	MGAT5
CPSF3	MGAT5
CPSF3	RAB3GAP1
IAH1	RAB3GAP1
IAH1	R3HDM1
TAF1B	UBXN4
RRM2	UBXN4
RRM2	KYNU
RRM2	KYNU
HPCAL1	KYNU
HPCAL1	KYNU
PDIA6	KYNU
PDIA6	ORC4
PQLC3	FMNL2
PQLC3	ARL6IP6
DDX1	GPD2
DDX1	PKP4
DDX1	2020-03-07
SMC6	TANK
RHOB	PSMD14
RHOB	RNA5SP108
UBXN2A	BBS5
FKBP1B	BBS5
FKBP1B	BBS5
ADCY3	SSB
ADCY3	METTL5
ADCY3	GORASP2
RAB10	CYBRD1
RAB10	DYNC1I2
RAB10	HAT1
RAB10	SLC25A12
HADHB	SLC25A12
HADHB	SLC25A12
HADHB	DLX1
ADGRF3	ITGA6
SELENOI	MAP3K20
SELENOI	MAP3K20
CENPA	CDCA7
CENPA	SP9
CENPA	AC010894.2
MAPRE3	MTX2
TMEM214	AGPS
TMEM214	AGPS
AGBL5	TTC30B
AGBL5	UBE2E3
CGREF1	UBE2E3
SLC5A6	SSFA2
SLC5A6	SSFA2
ATRAID	SSFA2
ATRAID	DNAJC10
CAD	DUSP19
GTF3C2-AS1	NUP35
AC074117.1	ZC3H15
SNX17	ITGAV
SNX17	FAM171B
SNX17	WDR75
SNX17	ASNSD1
SNX17	PMS1
NRBP1	INPP1
NRBP1	MFSD6
NRBP1	NAB1
ZNF512	NABP1
SNORA36	HSPE1
GPN1	HSPE1
SUPT7L	AC020550.1
SLC4A1AP	MOB4
SLC4A1AP	MOB4
MRPL33	AC011997.1
MRPL33	MAIP1
BABAM2	SPATS2L
BABAM2	SPATS2L
BABAM2	BZW1
MIR4263	BZW1
AC093690.1	BZW1
BABAM2	BZW1
FOSL2	RNU6-762P
FOSL2	NDUFB3
FOSL2	CFLAR
FOSL2	CFLAR
FOSL2	CFLAR
FOSL2	CASP10
PPP1CB	CASP8
SPDYA	FZD7
SPDYA	FZD7
SPDYA	NOP58
SNORD92	NOP58
WDR43	NBEAL1
WDR43	NBEAL1
CLIP4	NRP2
CLIP4	NRP2
CLIP4	EEF1B2
YPEL5	EEF1B2
YPEL5	ADAM23
LBH	FASTKD2
LBH	FASTKD2
LCLAT1	CREB1
SPAST	PIKFYVE
SLC30A6	RPE
SLC30A6	KANSL1L
YIPF4	SPAG16
YIPF4	RPL10P6
BIRC6	ATIC
LTBP1	ATIC
CRIM1	ATIC
CRIM1	XRCC5
CEBPZ	XRCC5
CEBPZ	XRCC5
CEBPZ	XRCC5
NDUFAF7	LINC01963
QPCT	SMARCAL1
CYP1B1	RPL37A
RPLP0P6	RPL37A
GALM	IGFBP2
GALM	IGFBP2
GALM	ARPC2
GEMIN6	ARPC2
MORN2	ARPC2
PKDCC	ARPC2
PKDCC	AC021016.2
EML4	PNKD
MTA3	PNKD
MTA3	PNKD
DYNC2LI1	CTDSP1
DYNC2LI1	CNOT9
PPM1B	CNOT9
PPM1B	CNOT9
PRKCE	BCS1L
EPAS1	BCS1L
EPAS1	BCS1L
EPAS1	RETREG2
RHOQ	RETREG2
RHOQ	ANKZF1
RHOQ	ANKZF1
RHOQ	STK16
CRIPT	DNAJB2
SOCS5	DES
TTC7A	GMPPA
TTC7A	STK11IP
TTC7A	ACSL3
MSH2	MRPL44
MSH2	MRPL44
MSH2	MRPL44
RPL36AP15	CUL3
MSH6	MFF
MSH6	MFF
MSH6	MFF
MSH6	MFF
FOXN2	AGFG1
FOXN2	CAB39
ASB3	ITM2C
ERLEC1	ITM2C
ERLEC1	ITM2C
ACYP2	C2orf72
SPTBN1	C2orf72
SPTBN1	PSMD1
SPTBN1	PSMD1
SPTBN1	PTMA
RPS27A	MIR1244-1
RPS27A	EIF4E2
RPS27A	EIF4E2
RPS27A	EIF4E2
RPS27A	EIF4E2
CFAP36	EIF4E2
CFAP36	EIF4E2
VRK2	EFHD1
EIF3FP3	Y_RNA
PEX13	C2orf82
PEX13	C2orf82
AC016747.1	INPP5D
C2orf74	ATG16L1
AHSA2	ATG16L1
AHSA2	DGKD
USP34	DGKD
CCT4	DGKD
Y_RNA	UGT1A6
COMMD1	UGT1A6
B3GNT2	UGT1A6
EHBP1	UGT1A6
EHBP1	UGT1A6
EHBP1	UGT1A6
EHBP1	UGT1A6
MDH1	UGT1A6
MDH1	UGT1A6
MDH1	UGT1A6
MDH1	UGT1A6
MDH1	SH3BP4
UGP2	SH3BP4
UGP2	SH3BP4
UGP2	AGAP1
LGALSL	COPS8
LGALSL	COPS8
AFTPH	COPS8
AFTPH	MLPH
SLC1A4	MLPH
CEP68	MLPH
CEP68	MLPH
ACTR2	LRRFIP1
ETAA1	UBE2F
PNO1	UBE2F
PNO1	SCLY
PNO1	SCLY
ANTXR1	ERFE
ANTXR1	TRAF3IP1
ANXA4	TRAF3IP1
ANXA4	ASB1
ANXA4	ASB1
ANXA4	ASB1
ANXA4	TWIST2
GMCL1	GPC1
MXD1	GPC1
PCBP1-AS1	GPC1
PCBP1-AS1	RNPEPL1
PCYOX1	PPP1R7
PCYOX1	PPP1R7
NAGK	PPP1R7
NAGK	PPP1R7
NAGK	2020-09-02
NAGK	2020-09-02
NAGK	2020-09-02
MPHOSPH10	2020-09-02
ZNF638	BOK
ZNF638	ATG4B
ZNF638	ING5
ZNF638	ING5
ZNF638	ING5
SPR	ING5
SPR	D2HGDH
SPR	TMEM18
SMYD5	TMEM18
SMYD5	EIPR1
CCT7	EIPR1
CCT7	ADI1
CCT7	AC108488.1
CCT7	AC108488.1
CCT7	AC108488.2
CCT7	MBOAT2
STAMBP	ITGB1BP1
STAMBP	ITGB1BP1
DGUOK	IAH1
DGUOK	IAH1
MTHFD2	YWHAQ
MTHFD2	CYS1
MTHFD2	ODC1
WDR54	NOL10
INO80B	PDIA6
INO80B	PDIA6
INO80B	PDIA6
WBP1	PDIA6
WBP1	E2F6
WBP1	E2F6
TTC31	E2F6
HTRA2	E2F6
DOK1	RDH14
SEMA4F	TTC32
SEMA4F	LAPTM4A
POLE4	LAPTM4A
POLE4	SDC1
POLE4	SDC1
SUPT4H1P1	SDC1
GCFC2	PUM2
KCMF1	PUM2
KCMF1	PUM2
ELMOD3	HS1BP3
ELMOD3	HS1BP3
MAT2A	HS1BP3
GGCX	WDCP
VAMP8	WDCP
RNF181	SF3B6
RNF181	FAM228B
RNF181	TP53I3
USP39	PTRHD1
ATOH8	ADCY3
PTCD3	DNMT3A
IMMT	ASXL2
MRPL35	KIF3C
MRPL35	KIF3C
MRPL35	KIF3C
KDM3A	KIF3C
KDM3A	KIF3C
AC015971.1	HADHA
RMND5A	HADHA
CYTOR	OST4
AC133644.1	CGREF1
EIF2AK3	CGREF1
EIF2AK3	PREB
RPIA	PREB
RPIA	SLC5A6
FAHD2A	SLC5A6
GPAT2	GTF3C2
CIAO1	GTF3C2
CIAO1	GTF3C2-AS1
CIAO1	GTF3C2
NCAPH	EIF2B4
NCAPH	EIF2B4
NCAPH	EIF2B4
NCAPH	EIF2B4
COX5B	EIF2B4
COX5B	ZNF513
INPP4A	ZNF513
UNC50	PPM1G
UNC50	PPM1G
MRPL30	SUPT7L
MRPL30	SUPT7L
MRPL30	RBKS
MRPL30	RBKS
MRPL30	TRMT61B
EIF5B	GALNT14
EIF5B	MEMO1
PDCL3	MEMO1
PDCL3	DPY30
PDCL3	FAM98A
NPAS2	FAM98A
NPAS2	FAM98A
NPAS2	FAM98A
RPL31	AC009414.2
RPL31	FEZ2
RPL31	EIF2AK2
CNOT11	CEBPZ
CNOT11	CDC42EP3
MAP4K4	ATL2
IL1R1	ATL2
IL1R1	HNRNPLL
MRPS9	SRSF7
C2orf49	SRSF7
NCK2	SRSF7
LIMS1	DHX57
RANBP2	DHX57
RANBP2	THUMPD2
RANBP2	THUMPD2
RANBP2	COX7A2L
SOWAHC	COX7A2L
LINC01123	COX7A2L
TTL	ZFP36L2
TTL	ZFP36L2
TTL	THADA
POLR1B	PLEKHH2
CHCHD5	SRBD1
SLC20A1	RHOQ
SLC20A1	RHOQ
SLC20A1	PIGF
SLC20A1	MCFD2
ACTR3	MCFD2
ACTR3	CALM2
DDX18	MSH6
DDX18	PSME4
DDX18	RTN4
DDX18	RTN4
INSIG2	RTN4
INSIG2	MTIF2
STEAP3	CCDC88A
STEAP3	PPP4R3B
DBI	PPP4R3B
TMEM37	PPP4R3B
TMEM177	AC015982.1
[truncated: 15,441 more rows]

## Sheet: GO_enrichment for 678 genes
GO_ID	GO_Term	GO_function	GO_class	Genes	S gene number	TS gene number	B gene number	TB gene number	pvalue
GO:0005515	protein binding	molecular_function	4	ZBTB38;CBX4;FAM104A;FAM83D;CEBPB;EIF2B1;VPS18;ARF6;NUDCD3;MAP2K4;USF1;KAT6A;AKAP1;CLTC;STIL;AP1G1;ANKRD10;CHD8;CCDC6;DLG5;DHX15;TRRAP;SOCS2;RPRD1B;PYGO2;AP5B1;TCF19;BCAR1;STX6;LRRC8D;B4GALT7;FBXW2;TFRC;SYNJ2;ANKRD40;RPS6KB1;SYNRG;TMEM79;INTS5;SERTAD3;GNA13;LARP1;EPN2;ELOVL6;PHKB;SLC30A1;TOR1AIP1;ZBTB6;PHF12;GCC1;TMEM43;SIN3A;TBC1D16;ALKBH4;SEC61A1;MET;FIGNL1;ARHGAP21;SCARA3;EPHA2;FOXK2;IMP3;SIAH1…	427	666	8257	15907	5.57083e-11
GO:0005634	nucleus	cellular_component	6	MYC;TEX10;IRS1;KANSL1;FOXK1;CBX4;NCOA3;NCOA4;CBX2;IKBKB;NUAK2;ZNF398;DNAJB1;PDPK1;SIX5;DUSP1;ZNF121;ZNF581;SMAD2;RAF1;CHMP1B;USP31;SLC39A11;IQSEC1;TBX3;AXIN1;ATMIN;SETX;TBL1X;JUND;OSBP;ASXL1;ZNF202;YTHDF2;GEMIN5;URGCP;NFIL3;HIST1H1C;MAP1S;SIAH2;TSC22D1;MBD4;TOR1AIP1;ZBTB6;UMPS;NUFIP2;USF1;URB2;KAT6A;NFATC3;CENPB;MAP2K4;SETD2;QSOX2;PRSS23;NRF1;MARVELD1;TRIB1;SON;LUZP1;ELF3;ADAM10;TCF19;ZNF513;NR3C…	317	666	5736	15907	2.99636e-10
GO:0006351	transcription, DNA-templated	biological_process	8	ADNP;PDPK1;PITX1;PHF20;ZNF629;NFE2L1;SETD1B;CNOT6;RBM15B;ZNF707;FRYL;CBX4;ZBTB2;YAP1;ZNF148;ZNF202;LIMD1;KLF4;RPRD1B;CSRNP1;KAT6A;TBL1X;SIN3A;NR2F2;ZNF496;IER5;DIDO1;VOPP1;SMCR8;KEAP1;AHRR;ARID1B;AHR;USF1;NSD1;ATMIN;ZNF319;TCF20;ARID1A;IRF2BP2;TBX3;SERTAD3;FOXC1;TCF19;ADNP2;SETD2;SMAD7;ZNF217;PURB;NR3C1;PURA;CEBPA;TAF1C;ZNF513;GTF3C4;SERTAD1;SIX5;MED26;ZFX;ASXL1;ZBTB11;ZNF746;FAM208A;TAF5L;RNF4;D…	145	666	2131	15907	9.1789e-10
GO:0070411	I-SMAD binding	molecular_function	6	AXIN1;SMURF1;SMAD7;TGFBR1;CTNNB1;SMAD4;SMAD6;SMAD2	8	666	11	15907	1.3372e-09
GO:0006355	regulation of transcription, DNA-templated	biological_process	8	AHRR;ZNF146;NFATC3;POFUT1;NCOA7;FOXK2;CBX2;CTNNB1;SMAD3;PHF12;ARID1A;SIN3A;YAP1;NR3C1;FAM208A;ARHGAP35;TGFBR1;SMCR8;ZNF746;ZNF544;SETD2;TRRAP;ING5;TADA2B;DEDD;AHR;SP3;TSC22D1;SMAD4;ZNF148;ZNF398;PATZ1;ZBTB5;NCOA4;SERTAD3;EYA4;MAML1;ZNF496;SETD1B;POGK;ZBTB2;ZBTB6;KLF13;ZNF581;ZNF707;SOX4;TBL1X;CNOT6;USF1;ASXL1;ZNF121;CSRNP1;NAB1;ARID1B;IRF2BP2;NSD1;CRTC3;ZFX;ZFP36L2;ADNP;ZMYND8;ADNP2;MED13L;BAHD1;…	151	666	2269	15907	1.77334e-09
GO:0045893	positive regulation of transcription, DNA-templated	biological_process	9	F2R;TBX3;PPM1A;SMAD4;NFE2L1;E2F3;FOSL2;SERTAD3;NSD1;NR2F2;RAI1;FZD2;KLF4;ZNF496;ZNF281;GPBP1;NCOA4;PSEN1;SETD3;ARID1A;BAMBI;SOX4;KAT6A;YAP1;ZNF398;RNF4;SMAD3;TBL1X;CHD8;SP3;ELF3;MYC;EGFR;NCOA3;CTNNB1;ATMIN;TEAD1;USF1;IKBKB;SERTAD1;SMAD2;FOXK1;PATZ1;NFATC3;ING5;CEBPB;AHR;RNF111;AXIN1;FOXC1;TGFBR1;CEBPA;LGR4	53	666	551	15907	1.38354e-08
GO:0045944	positive regulation of transcription by RNA polymerase II	biological_process	10	CHD8;SETD3;ZBTB7B;NRF1;NCOA7;NR3C1;CEBPA;USF1;NFE2L1;ASXL1;EGFR;KLF4;KLF13;MET;IKBKB;RPRD1B;CEBPG;E2F3;SIN3A;SERTAD1;CDK13;SMAD7;CSRNP1;ASH1L;NFATC3;CTNNB1;HYAL2;PATZ1;FOSL2;TBL1X;SP3;CRTC3;MC1R;RAI1;OGT;SMAD3;ZMIZ1;EGLN1;MAML1;RIPK1;TAF7;CCNT1;AHR;CEBPB;SERPINE1;FOXD1;RNF111;MYC;JUND;SMAD2;NCOA3;VEGFA;SOX4;ASXL2;TEAD1;PHF20;ZBTB38;ZNF746;FOXC1;CDK12;ELF3;SMAD4;RAF1;NR2F1;RNF4;TCF20;CEBPZ;IRF2BPL…	76	666	939	15907	2.07987e-08
GO:0005654	nucleoplasm	cellular_component	6	SMAD4;HIPK1;SOX4;TCF20;GTF3C4;RFWD3;MED26;KPNA1;KLF4;ASXL1;ZMIZ1;SP3;ZRANB1;ZNF641;DCLRE1B;PLA2G15;EHMT1;NSUN2;FZR1;ZNF281;CBX4;TEAD1;TAF1C;SETD3;SMAD3;PRKDC;DHX33;NRF1;MSL1;OSBP;ING5;GEMIN4;CDCA4;RAI1;HSPA1B;ERCC4;ASH1L;NR3C1;SETD1B;SMAD2;ZNF638;MCL1;RPRD1B;TRRAP;CAMK2G;CCNT1;RNF4;FOSL2;KANSL1;ARID1A;CHD8;FEN1;AHCTF1;DSE;WDR26;CEBPB;ADAR;H2AFX;ZBED5;RNF111;NFATC3;SETD2;USF1;IVD;FOXC1;ARID1B;PYGO…	179	666	2949	15907	4.17454e-08
GO:0001701	in utero embryonic development	biological_process	8	SLC30A1;CHD8;SMAD3;TGFBR1;FOXC1;GNA12;STIL;SMAD4;NR2F2;SP3;ADAR;WNT7B;TBX3;SMAD2;BYSL;GNA13;SIN3A;VEGFA;CTNNB1;PYGO2;MGAT1;RIC8A;KEAP1;ADAM10;ZMIZ1	25	666	191	15907	4.24898e-07
GO:0005794	Golgi apparatus	cellular_component	6	CHPF2;SLC39A11;ZNF148;FAM20B;LMTK2;GALNT10;RHOU;B4GALT7;UBAP1;TMEM43;AP1G1;TRRAP;A4GALT;QSOX2;ARF6;STX6;SLC35C1;FAM20C;ADAM10;CHSY1;ASH1L;RNF24;GGA3;SMAD6;TMEM167B;F2R;MGAT2;CHST3;ARFGAP1;TMEM79;SCARA3;B3GALT6;GLT8D1;RAF1;ADCY3;BACE2;SPPL3;GOLPH3;CHAC1;CHST14;PRNP;ST3GAL2;GCC1;ELF3;B3GNT2;PI4KB;SLC35B4;ERC1;TAF7;CHST10;DENND5A;ARHGAP21;ITGA5;C3orf58;EXT2;PSKH1;B4GALT5;TRAPPC8;SLC30A1;VCPIP1;IMPAD…	82	666	1145	15907	1.04064e-06
GO:0016740	transferase activity	molecular_function	4	IGF1R;B4GALT7;TRIP12;RNF111;B3GNT9;EXTL3;CHSY1;PFKFB3;STK35;RNF213;PIP4K2C;TRIM32;GTF3C4;CAMKK1;CHPF2;TRIM56;UMPS;ADPGK;RNF4;SMURF1;ALG2;GALNT10;EPHA2;MGAT1;B4GALT5;CAMK2G;TIPARP;CHAC1;TRRAP;UBE2Q1;SETD3;LMTK2;EHMT1;IP6K1;CDK13;NUAK2;SETD1B;OGT;AGPAT5;ABL1;CHST14;FAM20C;EXT1;DOLK;ABL2;ZDHHC7;EGFR;RFWD3;XXYLT1;ZDHHC3;RIPK1;MET;UBE3B;HIPK1;PIK3CB;RNF26;ICMT;ZDHHC5;RNF139;NAA40;B3GALT6;GLT8D1;MGAT2;…	107	666	1645	15907	2.1241e-06
GO:0044212	transcription regulatory region DNA binding	molecular_function	7	CCNT1;TBL1X;CEBPB;ZNF513;ATMIN;TCF20;FOXC1;SMAD4;JUND;CBX4;TAF7;ZNF746;KLF4;CDK12;BCOR;CDK13;SMAD6;CEBPA;YAP1;CTNNB1;SMAD7;ZNF281;ZNF217;AHR;SMAD3	25	666	216	15907	4.18382e-06
GO:0003700	DNA-binding transcription factor activity	molecular_function	4	SMAD4;ZBTB38;ZBED4;CEBPA;FOXK2;ZNF131;USF1;AHCTF1;TCF19;TBX3;TSC22D1;ZNF544;FOSL2;TAF7;CSRNP1;NFATC3;MYC;ZNF623;ZNF148;E2F3;JUND;ZNF641;TCF20;ZNF217;GPBP1;FOXD1;SMAD7;ZNF121;NFIL3;ELF3;SMAD2;RNF4;ZNF146;PURB;TEAD1;CTNNB1;FOXC1;ZBTB7B;SMAD3;ZNF496;ZNF746;RAI1;ZNFX1;SP3;AHR;ZSCAN29;ZNF202;SIN3A;SMAD6;PURA;FOXK1;PITX1;KLF4;NR2F2;TAF5L;ZNF629;ZNF281;CEBPG;TADA2B;CEBPB;NR2F1;BHLHE40;NFE2L1;ZFP36L2;SOX…	66	666	901	15907	6.16556e-06
GO:0043984	histone H4-K16 acetylation	biological_process	12	OGT;PHF20;MSL2;KANSL1;MSL1;KANSL3	6	666	13	15907	7.02343e-06
GO:0060070	canonical Wnt signaling pathway	biological_process	8	KLF4;AXIN1;TBL1X;PSEN1;SMAD3;FZD2;CHD8;MYC;SOX4;PYGO2;WNT7B;SDC1;CTNNB1	13	666	75	15907	1.24731e-05
GO:0000978	RNA polymerase II proximal promoter sequence-specific DNA binding	molecular_function	10	PATZ1;FOXD1;CTNNB1;NFATC3;NR3C1;ZNF148;ZBTB7B;TBX3;TEAD1;PITX1;SMAD3;NRF1;ZNF746;SIX5;SMAD6;ZNF217;CEBPA;SMAD2;CEBPG;ZNF202;FOXK2;CEBPB;JUND;ZNF281;ZBTB2;KLF13;ELF3;CEBPZ;SMAD4;MYC;NR2F1	31	666	320	15907	1.28558e-05
GO:0000139	Golgi membrane	cellular_component	7	PDGFA;MCFD2;B3GNT2;STX6;ST3GAL2;B3GNT9;SLC33A1;OSBP;C3orf58;CHST3;CHST14;ZDHHC3;CHST10;ZDHHC7;EGFR;MGAT1;MGAT2;ARHGAP21;SCARA3;CHSY1;B4GALT7;COG1;EXT1;DSE;EXT2;SLC35C1;SLC35B4;AP1G1;SEC16A;B4GALT5;HYAL2;DENND5A;ERC1;GCC1;PI4KB;A4GALT;RHOU;B3GALT6;FAM20B;PSEN1;GOSR1;RAB9A;TMEM167B;ADAM10;CHPF2;GALNT10;RNF24	47	666	587	15907	1.57354e-05
GO:0005791	rough endoplasmic reticulum	cellular_component	7	CKAP4;SLC7A11;TMCC1;MYC;TMEM97;SPPL3;RPN2;SEC61A1;STAU1;PSEN1	10	666	46	15907	1.60752e-05
GO:0008134	transcription factor binding	molecular_function	5	CCNT1;CDK13;CEBPB;KLF4;TBL1X;PPRC1;PURA;KEAP1;NAB1;CEBPA;SIN3A;PRKDC;SMAD2;TAF7;RNF4;PURB;KAT6A;HNRNPF;CEBPG;JUND;FOXC1;CDK12;AHR;BCOR;TRIB1;SMAD3;MYC;CTNNB1;EYA4	29	666	297	15907	2.09899e-05
GO:0003690	double-stranded DNA binding	molecular_function	7	CEBPG;ZNF148;USF1;ZNF638;EGFR;SMAD2;PURB;FEN1;SMAD3;KLF4;PRKDC;JUND;CTNNB1;PURA;SP3	15	666	102	15907	2.15244e-05
GO:0060412	ventricular septum morphogenesis	biological_process	6	SMAD4;FZD2;SOX4;EGLN1;TBX3;SMAD7;TGFBR1;RBM15	8	666	30	15907	2.33601e-05
GO:0030512	negative regulation of transforming growth factor beta receptor signaling pathway	biological_process	10	PPM1A;PEG10;PDPK1;SMAD7;SMAD2;SMAD3;SMAD6;TGFBR1;SMURF1;BAMBI;MTMR4	11	666	58	15907	2.41016e-05
GO:0003677	DNA binding	molecular_function	6	ZBTB6;SMAD7;ZNF746;ZNF689;ZFP36L2;POGZ;H2AFX;PURB;NR3C1;SIN3A;SP3;MBD4;SIX5;ZNF581;ZNF398;REPIN1;ERCC4;FOSL2;ZBTB7B;ADAR;SMAD3;ASH1L;AHR;ZNF131;ZNF410;ZNF638;ZNF319;KLF4;NFIL3;FOXK1;ZNF646;ZNF623;SON;FOXD1;ZFX;NR2F2;ZBTB11;BHLHE40;ASXL2;ZBTB5;DEDD;ZNF217;USF1;FOXC1;ARHGAP35;ADNP;CENPB;ZNF544;CEBPB;GTF3C4;HIPK1;AHRR;CSRNP1;ZNF496;ZNF146;ADNP2;TCF20;ZNF507;E2F3;NFE2L1;ELF3;ZNF148;ZBED4;ZNF121;FEN1;…	119	666	2004	15907	4.03276e-05
GO:0046975	histone methyltransferase activity (H3-K36 specific)	molecular_function	10	SETD2;ASH1L;NSD1;SETD3	4	666	6	15907	4.27053e-05
GO:0045892	negative regulation of transcription, DNA-templated	biological_process	9	PHF12;ZNF217;TBX3;SMAD4;PURA;FOXK1;CEBPA;MDM2;SMAD2;PATZ1;EHMT1;KLF4;BCL7A;ARHGAP35;PITX1;LIMD1;LGR4;SIN3A;AHR;SIX5;ZNF281;TAF7;ELF3;SP3;NAB1;ZBTB38;CTNNB1;CBX4;FOXD1;PURB;BCOR;ZNF746;KAT6A;BAHD1;NR2F2;CEBPB;ZNF148;CHD8;BHLHE40	39	666	477	15907	5.29592e-05
GO:0006486	protein glycosylation	biological_process	9	GALNT10;DOLK;B3GALT6;ALG2;B3GNT9;ST3GAL2;PMM2;EXT1;B4GALT5;B4GALT7;OGT;POFUT1;MGAT2;B3GNT2;EXT2;RPN2;A4GALT;PSEN1;MGAT1	19	666	164	15907	5.76612e-05
GO:0031965	nuclear membrane	cellular_component	5	PDE4D;NUP153;TMEM97;NUP155;PRNP;FZR1;TOR1B;INTS5;TEX10;ABL1;SLC30A1;TNRC18;PSEN1;QSOX2;SPIN1;EGFR;PHF20;TNPO1;TOR1AIP1;RBM15;IPO5;AHCTF1;DCTN5;MAD2L1BP	24	666	237	15907	5.9759e-05
GO:0043066	negative regulation of apoptotic process	biological_process	9	ANKLE2;GOLPH3;RPS6KB1;SMAD3;RAF1;SIN3A;SOCS2;BIRC6;CBX4;CHD8;BFAR;PRKDC;VEGFA;TGFBR1;SOCS3;TBX3;MDM2;IGF1R;DUSP1;SMAD6;HSPA1B;NUAK2;PRNP;SIAH2;IKBKB;ERC1;PSEN1;FIGNL1;SON;SETX;BTG2;ADAR;EGFR;ATG5;MCL1;STIL;MYC	37	666	446	15907	6.0609e-05
GO:0016569	covalent chromatin modification	biological_process	6	NSD1;SPIN1;L3MBTL2;ASH1L;EHMT1;SETD3;CBX4;MSL1;EYA4;TRRAP;CHD8;ARID1B;SETD1B;SETD2;ARID1A;OGT;CBX2;NR3C1;BAHD1;KANSL3;KANSL1;KAT6A;BCOR;ASXL1;PHF20;ING5	26	666	275	15907	9.48184e-05
GO:0051444	negative regulation of ubiquitin-protein transferase activity	biological_process	12	SMAD7;BAG5;PSEN1;ABL1	4	666	7	15907	9.63365e-05
GO:0016757	transferase activity, transferring glycosyl groups	molecular_function	5	B4GALT5;B4GALT7;A4GALT;UMPS;XXYLT1;GLT8D1;EXT1;MGAT2;CHSY1;ST3GAL2;TIPARP;POFUT1;EXT2;B3GNT9;OGT;B3GNT2;MGAT1;ALG2;B3GALT6;PIGV;GALNT10;EXTL3	22	666	218	15907	0.000126039
GO:0003713	transcription coactivator activity	molecular_function	5	TCF20;ZFX;CTNNB1;TADA2B;ASXL1;CEBPA;TRIM32;MAML1;MED26;KAT6A;SETD3;ARID1A;NCOA3;ELF3;YAP1;FOXC1;ARID1B;NR2F1;JUND;NCOA4;TAF5L;TAF7;RNF4	23	666	234	15907	0.000132883
GO:0006357	regulation of transcription by RNA polymerase II	biological_process	9	ZSCAN29;ELF3;VEGFA;BHLHE40;FOSL2;PURA;ZBED5;ZNF641;AHR;EGFR;MED13L;MED26;CRK;KLF13;SMAD3;FOXK2;MYC;ZBED4;TAF7;ARID1A;NFE2L1;HIST1H1C;CEBPG;USF1;SMAD4;ZNF131;CTNNB1;TCF19;JUND;TBX3;FOXK1;RAI1;KLF4;TADA2B;NFATC3;NR2F2;CEBPA;NRF1	38	666	486	15907	0.000166531
GO:0046332	SMAD binding	molecular_function	5	AXIN1;RNF111;SMAD2;SMAD3;CTNNB1;PURB;IPO7;TGFBR1;PURA	9	666	49	15907	0.000171165
GO:0008024	cyclin/CDK positive transcription elongation factor complex	cellular_component	5	CDK13;TAF7;CDK12;CCNT1	4	666	8	15907	0.000186284
GO:0071679	commissural neuron axon guidance	biological_process	7	NRP1;EPHB2;VEGFA;DAG1	4	666	8	15907	0.000186284
GO:0048844	artery morphogenesis	biological_process	7	NRP1;VEGFA;ZMIZ1;FOXC1;TGFBR1;SMAD7	6	666	22	15907	0.00022102
GO:0048008	platelet-derived growth factor receptor signaling pathway	biological_process	8	NRP1;ABL1;PDGFA;TIPARP;PTPRJ;BCAR1;CSRNP1	7	666	31	15907	0.000238494
GO:0071763	nuclear membrane organization	biological_process	6	TOR1B;TOR1AIP1;TMEM43	3	666	4	15907	0.000283169
GO:0051098	regulation of binding	biological_process	5	SMAD3;SMAD4;SMAD2	3	666	4	15907	0.000283169
GO:0070412	R-SMAD binding	molecular_function	6	SMAD2;SMAD4;SMURF1;SMAD3;SMAD6;PPM1A	6	666	23	15907	0.000288518
GO:0043996	histone acetyltransferase activity (H4-K8 specific)	molecular_function	13	PHF20;OGT;KANSL1;KANSL3	4	666	9	15907	0.000324206
GO:0043995	histone acetyltransferase activity (H4-K5 specific)	molecular_function	13	KANSL1;OGT;PHF20;KANSL3	4	666	9	15907	0.000324206
GO:0046972	histone acetyltransferase activity (H4-K16 specific)	molecular_function	13	KANSL3;PHF20;OGT;KANSL1	4	666	9	15907	0.000324206
GO:0001501	skeletal system development	biological_process	6	SMAD3;ASH1L;SOX4;GDF11;PITX1;FAM20C;FOXC1;ACP2;EXT1;EPHA2;RAI1;TBX3;CTNNB1;IMPAD1;TGFBR1	15	666	130	15907	0.000354001
GO:0048538	thymus development	biological_process	7	ASXL1;PRKDC;PSEN1;RAF1;CRKL;CTNNB1;ABL1;TGFBR1	8	666	43	15907	0.000357841
GO:0008378	galactosyltransferase activity	molecular_function	7	B3GALT6;A4GALT;B4GALT5;B4GALT7;B3GNT2;B3GNT9	6	666	24	15907	0.00037118
GO:0015012	heparan sulfate proteoglycan biosynthetic process	biological_process	10	DSE;B3GALT6;EXT1;EXTL3;EXT2	5	666	16	15907	0.000376607
GO:0035326	enhancer binding	molecular_function	8	AHR;SMAD3;TIPARP;SMAD2;RAI1	5	666	16	15907	0.000376607
GO:0000122	negative regulation of transcription by RNA polymerase II	biological_process	10	PPM1A;SMAD4;VEGFA;ASXL1;BTG2;TBL1X;ZNF217;SMAD7;BCOR;ZNF746;EHMT1;ZNF496;CEBPA;PSEN1;SMAD2;CHD8;ZBTB2;SP3;CBX2;AHRR;TBX3;NFIL3;PHF12;NR2F1;KLF4;MYC;USP9X;JUND;TAF7;ARHGAP35;FOXC1;ZNF281;NR2F2;MDM2;ZNF148;ZNF202;SIN3A;IRF2BPL;CBX4;BHLHE40;CTNNB1;ARID1A;ZBTB5;NSD1;PURB;SMAD3;HIST1H1C;NR3C1;MEPCE	49	666	711	15907	0.000421315
GO:0006366	transcription by RNA polymerase II	biological_process	9	NFATC3;CSRNP1;CEBPA;CCNT1;AHR;SMAD4;NFIL3;ZNF131;ZNF202;CEBPG;MYC;USF1;ZNF148;NFE2L1;TAF1C;GTF2E1;NRF1;CEBPZ;KLF4;TEAD1;FOXC1;SOX4;FOXD1;ZBTB7B;FOSL2;ASH1L;TAF7;JUND;FOXK2;SMAD2;ELF3;TAF5L;PITX1;KLF13;TSC22D1;NR3C1;PATZ1;CEBPB;PHF20	39	666	531	15907	0.000483663
GO:0016579	protein deubiquitination	biological_process	9	FOXK2;SMAD4;RIPK1;TGFBR1;ASXL1;VCPIP1;OGT;TRRAP;SMAD7;SMAD2;ZRANB1;USP9X;USP10;MDM2;ASXL2;MYC;AXIN1;SMAD3;KEAP1;SIAH2;TADA2B;USP31;FOXK1	23	666	257	15907	0.000517176
GO:0030145	manganese ion binding	molecular_function	8	DYRK2;XXYLT1;PPM1B;FAM20C;PPM1A;B4GALT7;ABL1;ABL2	8	666	47	15907	0.000669741
GO:1904798	positive regulation of core promoter binding	biological_process	9	CTNNB1;KLF4;FOXC1	3	666	5	15907	0.000685835
GO:0000981	DNA-binding transcription factor activity, RNA polymerase II-specific	molecular_function	5	KLF13;FOXK1;MYC;ZNF131;ZBED5;ELF3;FOXC1;ZSCAN29;BHLHE40;FOXD1;ZNF641;SOX4;JUND;CEBPB;ZNF496;ZNF202;SP3	17	666	170	15907	0.000792954
GO:0043433	negative regulation of DNA-binding transcription factor activity	biological_process	6	CEBPG;FZD6;TRIB1;BHLHE40;SMAD7;PRNP;KLF4;EGLN1;KEAP1	9	666	60	15907	0.000817816
GO:0001657	ureteric bud development	biological_process	7	SMAD2;SMAD3;SDC1;FOXC1;SMAD7;GDF11;SMAD6	7	666	38	15907	0.000887576
GO:0006509	membrane protein ectodomain proteolysis	biological_process	9	PSEN1;DAG1;SPPL2A;ADAM10;BACE2	5	666	19	15907	0.000903126
GO:0016477	cell migration	biological_process	6	PIK3CB;FOXC1;PDPK1;GOLPH3;ARHGAP35;LIMD1;FAM83D;SDC1;ZRANB1;BAMBI;NRP1;FAT1;RPS6KB1;BCAR1;SPATA13;ARPC5L;TNS3;EPHA2	18	666	188	15907	0.000938966
GO:0005829	cytosol	cellular_component	6	YAP1;DNAJC30;CRTC3;SPTBN1;AKAP1;TRAPPC8;FAM160A2;PPM1A;LIMD1;EGLN1;NFE2L1;NUP153;SPSB1;PHLDB2;DDX6;RPRD1B;SIAH1;GPBP1;IARS;USP10;RBM38;SMAD4;FZR1;RIPK1;DNAJB1;NRP1;RNF213;ZNF641;TBC1D14;AHNAK;SYNJ2;POGZ;TRIO;KEAP1;IRS1;RPS6KB1;MAT2A;SMAD2;EIF2B1;GTF2E1;MSRB1;MID1IP1;PFKFB3;HIPK1;TNPO1;MKLN1;RAB9A;OSBP;TMCC1;PIP4K2C;AHRR;DSE;UBL4A;SH3PXD2A;BYSL;BCAR1;ZNF146;TRIM56;RHOF;NRF1;TBC1D16;STX6;PDE4D;NUFI…	225	666	4509	15907	0.000996913
GO:0003682	chromatin binding	molecular_function	4	CBX2;CTNNB1;PHF23;PATZ1;SMAD6;SIN3A;CCNT1;CEBPB;PHF12;CBX4;CHD8;TNRC18;ING5;TADA2B;SMAD4;FOSL2;PYGO2;CENPB;SMAD2;BAHD1;ZMYND8;GRWD1;SMAD3;ASH1L;EGFR;SP3;WDR82;ADNP;NSD1	29	666	372	15907	0.00100362
GO:0097718	disordered domain specific binding	molecular_function	6	KEAP1;NCOA3;SMAD2;CTNNB1;MDM2;CLTC	6	666	29	15907	0.00109605
GO:0060674	placenta blood vessel development	biological_process	6	SOCS3;ARID1A;RBM15;NR2F2	4	666	12	15907	0.00115162
GO:0070410	co-SMAD binding	molecular_function	6	SMAD6;SMAD3;USP9X;SMAD2	4	666	12	15907	0.00115162
GO:0035970	peptidyl-threonine dephosphorylation	biological_process	10	PPM1B;DUSP1;PPM1A;DUSP4	4	666	12	15907	0.00115162
GO:0034399	nuclear periphery	cellular_component	6	DAG1;TNPO1;NUP153;IPO5;AHCTF1	5	666	20	15907	0.00116305
GO:0060021	roof of mouth development	biological_process	5	BCOR;TBX3;EPHB2;TGFBR1;CSRNP1;SMAD2;SMAD4;PYGO2;GDF11;TIPARP	10	666	76	15907	0.00121818
GO:0004842	ubiquitin-protein transferase activity	molecular_function	6	FEM1B;FBXO31;TRIP12;RNF213;MAEA;KLHL9;TRIM32;FBXW2;RFWD3;FEM1A;MUL1;RNF4;MDM2;SIAH2;KLHL36;KLHL18;BIRC6;SPSB1;UBE3B;KLHL21;SIAH1;TSPAN17;SMURF1;RNF139;TRIM56;KEAP1;BCOR	27	666	343	15907	0.00128229
GO:0007369	gastrulation	biological_process	6	SMAD4;ARID1A;EXT1;SMAD3;RIC8A;SMAD2	6	666	30	15907	0.00132219
GO:0042500	aspartic endopeptidase activity, intramembrane cleaving	molecular_function	9	SPPL2A;PSEN1;SPPL3	3	666	6	15907	0.00132897
GO:0010452	histone H3-K36 methylation	biological_process	13	NSD1;SETD3;SETD2	3	666	6	15907	0.00132897
GO:0051438	regulation of ubiquitin-protein transferase activity	biological_process	11	FEM1B;FEM1A;BAG5	3	666	6	15907	0.00132897
GO:0035020	regulation of Rac protein signal transduction	biological_process	11	CRK;ARF6;OGT	3	666	6	15907	0.00132897
GO:0001568	blood vessel development	biological_process	5	FOXC1;EPHA2;CRKL;TBX3;ANTXR1;PSEN1;AHR;MDM2	8	666	52	15907	0.00133395
GO:0001784	phosphotyrosine residue binding	molecular_function	7	SOCS3;ABL2;ABL1;CRK;CRKL;IRS1	6	666	31	15907	0.00158228
GO:0010717	regulation of epithelial to mesenchymal transition	biological_process	7	PHLDB2;TGFBR1;DAG1;SMAD7	4	666	13	15907	0.00160868
GO:0009650	UV protection	biological_process	8	SCARA3;FEN1;MC1R;ERCC4	4	666	13	15907	0.00160868
GO:1903078	positive regulation of protein localization to plasma membrane	biological_process	10	PRNP;SPTBN1;EGFR;EPHB2	4	666	13	15907	0.00160868
GO:0016310	phosphorylation	biological_process	7	RAF1;PIK3R4;PDPK1;NUAK2;TGFBR1;SHPK;TRRAP;PRKX;DYRK2;PSKH1;LMTK2;EGFR;FAM20C;ABL2;ABL1;PI4KB;LIMD1;TRIO;PFKFB3;PIK3CB;PRKDC;RIPK1;CDKN2C;SEPHS2;EPHB2;PIP4K2C;RPS6KB1;MAP2K4;HIPK1;CAMK2G;IKBKB;IP6K1;ADPGK;MET;PIP4K2B;AKAP10;CDK13;IGF1R;EPHA2;CDK12;DOLK;STK35;FAM20B;CAMKK1	44	666	661	15907	0.00163187
GO:0046718	viral entry into host cell	biological_process	9	HYAL2;DAG1;ITGA5;NUP153;LDLR;HSPA1B;TFRC;EGFR;VPS18;EPHA2	10	666	79	15907	0.0016437
GO:0015031	protein transport	biological_process	9	AHCTF1;IST1;ARFGAP1;ARF6;RAB9A;NUP153;GGA3;GOLPH3;SFT2D2;SYNRG;TIMM22;SNX19;PEX13;TIMM8A;SEC61A1;RHOB;IPO5;AP1G1;KPNA1;NUP155;IPO7;GOSR1;MON2;COG1;ERC1;FAM160A2;PSEN1;TOMM40L;VPS39;STX6;MCFD2;C5orf30;UBAP1;VPS18;CHMP1B;TNPO1;JAGN1;AP5B1;SLC15A4;NECAP2;PLEKHF2;SEC16A	42	666	624	15907	0.00167982
GO:0050509	N-acetylglucosaminyl-proteoglycan 4-beta-glucuronosyltransferase activity	molecular_function	8	EXT2;EXT1	2	666	2	15907	0.00175044
GO:0015783	GDP-fucose transmembrane transport	biological_process	10	SLC35B4;SLC35C1	2	666	2	15907	0.00175044
GO:0071148	TEAD-1-YAP complex	cellular_component	7	TEAD1;YAP1	2	666	2	15907	0.00175044
GO:0048320	axial mesoderm formation	biological_process	7	AXIN1;EPHA2	2	666	2	15907	0.00175044
GO:0048250	iron import into the mitochondrion	biological_process	12	SLC25A28;SLC25A37	2	666	2	15907	0.00175044
GO:0060978	angiogenesis involved in coronary vascular morphogenesis	biological_process	6	NRP1;TGFBR1	2	666	2	15907	0.00175044
GO:0072053	renal inner medulla development	biological_process	5	CTNNB1;WNT7B	2	666	2	15907	0.00175044
GO:0048332	mesoderm morphogenesis	biological_process	6	SETD2;TBX3	2	666	2	15907	0.00175044
GO:0038190	VEGF-activated neuropilin signaling pathway	biological_process	9	NRP1;VEGFA	2	666	2	15907	0.00175044
GO:0090259	regulation of retinal ganglion cell axon guidance	biological_process	11	VEGFA;NRP1	2	666	2	15907	0.00175044
GO:1902336	positive regulation of retinal ganglion cell axon guidance	biological_process	12	VEGFA;NRP1	2	666	2	15907	0.00175044
GO:0030617	transforming growth factor beta receptor, inhibitory cytoplasmic mediator activity	molecular_function	5	SMAD7;SMAD6	2	666	2	15907	0.00175044
GO:0072054	renal outer medulla development	biological_process	5	CTNNB1;WNT7B	2	666	2	15907	0.00175044
GO:0071144	heteromeric SMAD protein complex	cellular_component	6	SMAD2;SMAD3	2	666	2	15907	0.00175044
GO:0051389	inactivation of MAPKK activity	biological_process	12	EPHB2;IGF1R	2	666	2	15907	0.00175044
GO:0048340	paraxial mesoderm morphogenesis	biological_process	7	SMAD2;SMAD3	2	666	2	15907	0.00175044
GO:0033692	cellular polysaccharide biosynthetic process	biological_process	8	EXT2;EXT1	2	666	2	15907	0.00175044
GO:0007352	zygotic specification of dorsal/ventral axis	biological_process	7	SMAD6;SMAD2	2	666	2	15907	0.00175044
GO:0010718	positive regulation of epithelial to mesenchymal transition	biological_process	8	CTNNB1;TGFBR1;SMAD2;SMAD3;SMAD4;BAMBI;FOXC1	7	666	43	15907	0.00189126
GO:0031397	negative regulation of protein ubiquitination	biological_process	11	BAG5;ATG5;SMAD7;NXN;OGT;SOX4;HSPA1B	7	666	43	15907	0.00189126
GO:0071560	cellular response to transforming growth factor beta stimulus	biological_process	8	SMAD7;TGFBR1;NR3C1;CRK;PPM1A;ZFP36L2;SMAD3;HYAL2	8	666	55	15907	0.00193365
GO:0001706	endoderm formation	biological_process	6	CTNNB1;SMAD2;DUSP4;DUSP1	4	666	14	15907	0.00217812
GO:0010507	negative regulation of autophagy	biological_process	9	RRAGA;MET;MCL1;WDR6;TAB2;TBC1D14	6	666	33	15907	0.0022171
GO:0060039	pericardium development	biological_process	7	SETD2;SMAD2;SMAD3	3	666	7	15907	0.00225344
GO:1990247	N6-methyladenosine-containing RNA binding	molecular_function	7	YTHDF3;YTHDF2;YTHDF1	3	666	7	15907	0.00225344
GO:0042117	monocyte activation	biological_process	7	HYAL2;CSF1;ADAM10	3	666	7	15907	0.00225344
GO:0030206	chondroitin sulfate biosynthetic process	biological_process	9	DSE;CHST3;CHSY1;CHPF2;B3GALT6	5	666	23	15907	0.00227493
GO:0046854	phosphatidylinositol phosphorylation	biological_process	10	PDGFA;MET;IP6K1;PIP4K2C;PI4KB;PIK3CB;IMPAD1;PIP4K2B;IRS1;EGFR	10	666	83	15907	0.0023905
GO:2001237	negative regulation of extrinsic apoptotic signaling pathway	biological_process	10	RIPK1;RPS6KB1;NRP1;TGFBR1;SIAH2;BIRC6	6	666	34	15907	0.00259846
GO:0016301	kinase activity	molecular_function	6	PFKFB3;CDK13;FAM20B;SEPHS2;AKAP10;RAF1;CDKN2C;HIPK1;IKBKB;PIK3CB;MAP2K4;ABL1;ABL2;STK35;CAMK2G;MET;EPHA2;IGF1R;PRKDC;TGFBR1;CDK12;IP6K1;PIK3R4;EPHB2;CAMKK1;NUAK2;PIP4K2C;EGFR;DOLK;SHPK;PI4KB;RPS6KB1;PSKH1;FAM20C;PDPK1;PRKX;RIPK1;PIP4K2B;TRRAP;ADPGK;LMTK2;TRIO;DYRK2	43	666	659	15907	0.00266322
GO:0005667	transcription factor complex	cellular_component	4	SMAD6;SIN3A;SMAD2;SMAD7;E2F3;USF1;SMAD3;KLF4;LIMD1;AHR;CEBPA;PITX1;TAF7;PRKDC;SMAD4;CTNNB1	16	666	174	15907	0.00266433
GO:0071407	cellular response to organic cyclic compound	biological_process	7	KLF4;SLC16A1;CEBPA;RPS6KB1;TIPARP;CYP1B1;P2RY6;CEBPB;MDM2	9	666	71	15907	0.00274171
GO:0007029	endoplasmic reticulum organization	biological_process	6	SEC16A;TMCC1;SEC61A1;TOR1B;JAGN1	5	666	24	15907	0.00277591
GO:0043982	histone H4-K8 acetylation	biological_process	12	KANSL3;PHF20;KANSL1;OGT	4	666	15	15907	0.00287267
GO:0005161	platelet-derived growth factor receptor binding	molecular_function	7	PTPRJ;VEGFA;PDGFA;ITGA5	4	666	15	15907	0.00287267
GO:0043981	histone H4-K5 acetylation	biological_process	12	KANSL1;OGT;PHF20;KANSL3	4	666	15	15907	0.00287267
GO:0000186	activation of MAPKK activity	biological_process	13	EGFR;CRK;TGFBR1;CRKL;RAF1;PSEN1;F2R	7	666	47	15907	0.00319531
GO:0000123	histone acetyltransferase complex	cellular_component	6	OGT;KANSL1;PHF20;TRRAP;KANSL3	5	666	25	15907	0.00335208
GO:0060982	coronary artery morphogenesis	biological_process	8	NRP1;TGFBR1;VEGFA	3	666	8	15907	0.00349373
GO:0007183	SMAD protein complex assembly	biological_process	8	SMAD3;SMAD2;SMAD4	3	666	8	15907	0.00349373
GO:0016573	histone acetylation	biological_process	10	TRRAP;ING5;NCOA3;GTF3C4;TADA2B;KAT6A	6	666	36	15907	0.00350611
GO:0001102	RNA polymerase II activating transcription factor binding	molecular_function	8	TBX3;CTNNB1;SMAD3;SIN3A;BHLHE40;SETD3	6	666	36	15907	0.00350611
GO:0016567	protein ubiquitination	biological_process	11	RRAGA;RNF111;RNF26;SOCS3;RFWD3;MDM2;KLHL18;RAB40C;RNF213;UBE3B;FZR1;FBXO31;TSPAN17;KLHL21;ASB13;KEAP1;FEM1B;SIAH1;FEM1A;BIRC6;USP9X;RNF139;UBE2Q1;SIAH2;MSL2;TRIM32;PRKDC;SMURF1;KLHL9;VCPIP1;SPSB1;KLHL36;TRIP12;MUL1;SOCS2;RNF4	36	666	536	15907	0.00362388
GO:0007179	transforming growth factor beta receptor signaling pathway	biological_process	8	SMAD4;SMAD7;MTMR4;SMAD6;USP9X;SMAD2;BAMBI;SMAD3;TGFBR1;SMURF1	10	666	88	15907	0.00368278
GO:0031396	regulation of protein ubiquitination	biological_process	10	RNF139;SIAH2;TGFBR1;HSPA1B	4	666	16	15907	0.00370469
GO:0060216	definitive hemopoiesis	biological_process	8	ADAR;ZFP36L2;SP3;HIPK1	4	666	16	15907	0.00370469
GO:0042800	histone methyltransferase activity (H3-K4 specific)	molecular_function	10	ASH1L;SETD3;SETD1B;WDR82	4	666	16	15907	0.00370469
GO:0035064	methylated histone binding	molecular_function	6	SPIN1;ING5;CBX4;CHD8;CBX2;ZMYND8;L3MBTL2	7	666	50	15907	0.0045557
GO:0018024	histone-lysine N-methyltransferase activity	molecular_function	9	SETD2;SETD3;EHMT1;ASH1L;SETD1B;NSD1	6	666	38	15907	0.00463036
GO:0017015	regulation of transforming growth factor beta receptor signaling pathway	biological_process	9	SMAD7;SMAD2;SMAD4;SMAD3	4	666	17	15907	0.00468606
GO:0014911	positive regulation of smooth muscle cell migration	biological_process	9	RPS6KB1;NRP1;CRK;P2RY6	4	666	17	15907	0.00468606
GO:0032006	regulation of TOR signaling	biological_process	9	FAM83D;TMEM127;TTI1;GNA12	4	666	17	15907	0.00468606
GO:0000987	proximal promoter sequence-specific DNA binding	molecular_function	9	SMAD4;KLF4;SP3;SMAD3	4	666	17	15907	0.00468606
GO:0001569	branching involved in blood vessel morphogenesis	biological_process	7	CTNNB1;GNA13;NRP1;VEGFA;RBM15	5	666	27	15907	0.00475399
GO:0009791	post-embryonic development	biological_process	4	PSEN1;TGFBR1;TIPARP;ABL1;CSRNP1;IMPAD1;PYGO2;ASH1L;SMAD2	9	666	77	15907	0.00476067
GO:0046872	metal ion binding	molecular_function	6	MSRB1;REPIN1;KAT6A;ZNF410;EHMT1;ZNF691;ZBED5;SMAD3;ZNF507;PEG10;ZMYND8;ZNF638;GTF2E1;NUAK2;TADA2B;ANTXR1;MEX3D;ALKBH4;TRIM56;FOXK2;SIAH1;ZNF623;TIPARP;NR2F1;NR2F2;ASXL2;PHF20;TIMM8A;CNOT6;PDE4D;B4GALT7;RNF26;L3MBTL2;ZNF217;PDP2;ADCY3;SIAH2;ZNF148;FIGNL1;ADO;ZFP36L2;ADNP;ZNF281;POGZ;TCF20;PRNP;EXT2;PHF23;ZCCHC3;ZRANB1;ATP9A;ZNF513;TCF19;ARFGAP1;ZBTB7B;RFWD3;PATZ1;RNF4;ZNF746;ZBTB5;OGDH;EGLN1;CYP1B…	163	666	3244	15907	0.00502905
GO:0048617	embryonic foregut morphogenesis	biological_process	6	CTNNB1;SMAD2;SMAD3	3	666	9	15907	0.00507849
GO:0090084	negative regulation of inclusion body assembly	biological_process	8	HSPA1B;DNAJB1;SACS	3	666	9	15907	0.00507849
GO:0061157	mRNA destabilization	biological_process	11	MEX3D;YTHDF2;YTHDF3	3	666	9	15907	0.00507849
GO:0034333	adherens junction assembly	biological_process	7	CTNNB1;SMAD7;HIPK1	3	666	9	15907	0.00507849
GO:0042975	peroxisome proliferator activated receptor binding	molecular_function	6	ASXL2;MDM2;ASXL1	3	666	9	15907	0.00507849
GO:0071141	SMAD protein complex	cellular_component	5	SMAD2;SMAD3;SMAD4	3	666	9	15907	0.00507849
GO:0060242	contact inhibition	biological_process	4	PTPRJ;YAP1	2	666	3	15907	0.00510516
GO:0032444	activin responsive factor complex	cellular_component	7	SMAD2;SMAD4	2	666	3	15907	0.00510516
GO:0019908	nuclear cyclin-dependent protein kinase holoenzyme complex	cellular_component	6	CDK12;CDK13	2	666	3	15907	0.00510516
GO:0031752	D5 dopamine receptor binding	molecular_function	8	GNA12;GNA13	2	666	3	15907	0.00510516
GO:1900042	positive regulation of interleukin-2 secretion	biological_process	9	SPTBN1;ABL1	2	666	3	15907	0.00510516
GO:0097475	motor neuron migration	biological_process	8	NRP1;VEGFA	2	666	3	15907	0.00510516
GO:0008330	protein tyrosine/threonine phosphatase activity	molecular_function	9	DUSP1;DUSP4	2	666	3	15907	0.00510516
GO:0005010	insulin-like growth factor-activated receptor activity	molecular_function	10	CRIM1;IGF1R	2	666	3	15907	0.00510516
GO:0050508	glucuronosyl-N-acetylglucosaminyl-proteoglycan 4-alpha-N-acetylglucosaminyltransferase activity	molecular_function	8	EXT1;EXT2	2	666	3	15907	0.00510516
GO:0032275	luteinizing hormone secretion	biological_process	10	FOXD1;TBX3	2	666	3	15907	0.00510516
GO:0002328	pro-B cell differentiation	biological_process	8	PRKDC;SOX4	2	666	3	15907	0.00510516
GO:0016309	1-phosphatidylinositol-5-phosphate 4-kinase activity	molecular_function	8	PIP4K2B;PIP4K2C	2	666	3	15907	0.00510516
GO:1901491	negative regulation of lymphangiogenesis	biological_process	8	EPHA2;FOXC1	2	666	3	15907	0.00510516
GO:0031507	heterochromatin assembly	biological_process	7	BAHD1;TNRC18	2	666	3	15907	0.00510516
GO:0031084	BLOC-2 complex	cellular_component	5	HPS6;HPS5	2	666	3	15907	0.00510516
GO:0005457	GDP-fucose transmembrane transporter activity	molecular_function	8	SLC35C1;SLC35B4	2	666	3	15907	0.00510516
GO:0097676	histone H3-K36 dimethylation	biological_process	14	SETD2;ASH1L	2	666	3	15907	0.00510516
GO:0008013	beta-catenin binding	molecular_function	5	TBL1X;DLG5;KLF4;PTPRJ;SMAD7;CHD8;AXIN1;SMAD3;PSEN1	9	666	78	15907	0.00518724
GO:0043124	negative regulation of I-kappaB kinase/NF-kappaB signaling	biological_process	10	RIPK1;ABL1;USP10;PPM1B;ASH1L;PPM1A	6	666	39	15907	0.00528256
GO:0006468	protein phosphorylation	biological_process	9	PIK3R4;CCNT1;EGFR;CAMK2G;PPP4R1;BIRC6;EPHB2;TRIB1;SIK3;MET;CAMKK1;PHKB;STK35;HIPK1;MAML1;TGFBR1;EPHA2;DYRK2;ADAM10;ABL2;PDPK1;PRKX;PRKDC;IGF1R;LMTK2;NUAK2;FAM20C;CDK12;IKBKB;RPS6KB1;RAF1;TRIO;CDK13;PSKH1;ABL1;MAP2K4;RIPK1;SMAD2	38	666	588	15907	0.00537268
GO:0030182	neuron differentiation	biological_process	6	FZD2;EPHA2;CTNNB1;DDIT4;HIPK1;BTG2;WNT7B;ADNP2;CEBPB;ABL1;PSEN1	11	666	108	15907	0.00554007
GO:0005776	autophagosome	cellular_component	7	UBQLN2;TBC1D14;PIP4K2C;PIP4K2B;AMBRA1;PIK3R4;VPS18;ATG5	8	666	65	15907	0.00556546
GO:0048589	developmental growth	biological_process	4	PYGO2;ZMIZ1;SMAD3;SMAD4;SMAD2	5	666	28	15907	0.00559164
GO:0000977	RNA polymerase II regulatory region sequence-specific DNA binding	molecular_function	9	ARHGAP35;FOXK1;SMAD4;ZMYND8;PHF12;PURB;E2F3;NFIL3;ZBTB5;CEBPB;FOXC1;BCOR;SP3;ZBED4;SMAD3;FOSL2;PHF20	17	666	205	15907	0.00574683
GO:0051568	histone H3-K4 methylation	biological_process	13	ASH1L;WDR82;SETD1B;SETD3	4	666	18	15907	0.00582807
GO:0048015	phosphatidylinositol-mediated signaling	biological_process	7	IRS1;EGFR;RPS6KB1;PDPK1;PI4KB;OGT;PIK3CB;PDGFA;IGF1R;MET	10	666	94	15907	0.00590395
GO:0071339	MLL1 complex	cellular_component	8	PHF20;KANSL1;TEX10;CHD8;TAF7	5	666	29	15907	0.00652822
GO:0051898	negative regulation of protein kinase B signaling	biological_process	10	EPHA2;MUL1;PTPRJ;KLF4;DAG1;HYAL2	6	666	41	15907	0.0067849
GO:0008285	negative regulation of cell population proliferation	biological_process	7	SMAD6;SMAD3;TMEM127;SOX4;CYP1B1;BTG2;CEBPA;SH3BP4;ING5;TOB2;KLF13;SMAD2;F2R;RAF1;SMAD4;WDR6;PTPRJ;AMBRA1;KLF4;DLG5;CTNNB1;RNF139;ZNF503;CDKN2C;GDF11;SIX5;HSPA1B	27	666	388	15907	0.00696595
GO:0006914	autophagy	biological_process	6	VPS39;UBQLN2;VPS18;TM9SF1;ATG5;AMBRA1;PIK3CB;ABL1;MAP1S;SMCR8;CLTC;PSEN1;PHF23;USP10	14	666	159	15907	0.00698463
GO:0048096	chromatin-mediated maintenance of transcription	biological_process	7	ARID1A;ARID1B;CTNNB1	3	666	10	15907	0.00703107
GO:0044798	nuclear transcription factor complex	cellular_component	5	KLF4;CTNNB1;SOX4	3	666	10	15907	0.00703107
GO:2000737	negative regulation of stem cell differentiation	biological_process	8	ZFP36L2;CDK12;CDK13	3	666	10	15907	0.00703107
GO:0016342	catenin complex	cellular_component	6	CTNNB1;ARMC7;SMAD7	3	666	10	15907	0.00703107
GO:0034713	type I transforming growth factor beta receptor binding	molecular_function	8	SMAD2;SMAD7;SMAD6	3	666	10	15907	0.00703107
GO:2000786	positive regulation of autophagosome assembly	biological_process	11	PIP4K2C;RAB3GAP2;PIP4K2B	3	666	10	15907	0.00703107
GO:0021795	cerebral cortex cell migration	biological_process	9	PSEN1;EGFR;PEX13	3	666	10	15907	0.00703107
GO:0009416	response to light stimulus	biological_process	6	JUND;RIC8A;DUSP1;BHLHE40	4	666	19	15907	0.00714138
GO:0001618	virus receptor activity	molecular_function	5	LDLR;ITGA5;EPHA2;HSPA1B;EGFR;TFRC;DAG1;HYAL2	8	666	68	15907	0.00730906
GO:0030336	negative regulation of cell migration	biological_process	8	CYP1B1;ZMYND8;SERPINE1;PTPRJ;RAP2B;DAG1;RHOB;KLF4;DLG5;SMAD7	10	666	97	15907	0.00734874
GO:0043484	regulation of RNA splicing	biological_process	8	SON;AHNAK;HNRNPF;CDK12;RBM38	5	666	30	15907	0.00756942
GO:0071549	cellular response to dexamethasone stimulus	biological_process	7	RPS6KB1;EGFR;NR3C1;ERRFI1;DDIT4	5	666	30	15907	0.00756942
GO:0031648	protein destabilization	biological_process	6	MUL1;SIAH1;PRNP;MDM2;RNF139;PRKDC	6	666	42	15907	0.00764211
GO:0001570	vasculogenesis	biological_process	6	GJC1;TIPARP;ZMIZ1;EPHA2;SETD2;CTNNB1;VEGFA	7	666	55	15907	0.00773631
GO:0016604	nuclear body	cellular_component	7	CENPB;ABL1;SMAD6;EHMT1;GEMIN4;TCF20;ATMIN;DCLRE1B;NUFIP2;SETX;IMPAD1;LSM10;ADPRHL2;ZNF496;ZCCHC8;CBX4;BHLHE40;GEMIN5;MDM2;STK35	20	666	266	15907	0.00847109
GO:0004190	aspartic-type endopeptidase activity	molecular_function	8	SPPL3;SPPL2A;PSEN1;BACE2	4	666	20	15907	0.00863597
GO:1904886	beta-catenin destruction complex disassembly	biological_process	7	FRAT2;AXIN1;FZD2;CTNNB1	4	666	20	15907	0.00863597
GO:0043409	negative regulation of MAPK cascade	biological_process	11	DUSP1;DAG1;DUSP16;ASH1L	4	666	20	15907	0.00863597
GO:0006829	zinc ion transport	biological_process	10	SLC39A9;SLC30A1;SLC39A11;SLC39A14	4	666	20	15907	0.00863597
GO:0014066	regulation of phosphatidylinositol 3-kinase signaling	biological_process	9	PIP4K2C;C3orf58;IRS1;MET;PIK3CB;PDGFA;PIP4K2B;EGFR	8	666	70	15907	0.00868126
GO:0007257	activation of JUN kinase activity	biological_process	14	RIPK1;WNT7B;MUL1;AXIN1;MAP2K4	5	666	31	15907	0.0087208
GO:0016055	Wnt signaling pathway	biological_process	7	INVS;NXN;CTNNB1;SPIN1;PYGO2;AMOTL1;FZD6;FZD2;AMOTL2;LGR4;ZRANB1;CHD8;WNT7B;FRAT2;PPM1A;AXIN1	16	666	197	15907	0.00877492
GO:0003714	transcription corepressor activity	molecular_function	5	SIN3A;ASXL1;BHLHE40;YAP1;LIMD1;TOB2;ZNF281;TBL1X;NFIL3;ARHGAP35;BCOR;NR2F2;CBX4;SIAH2;NSD1	15	666	181	15907	0.00919255
GO:0009653	anatomical structure morphogenesis	biological_process	4	FOXK2;FAT1;FOXD1;EYA4;F2R;FOXK1;IKBKB;SIAH1;NFE2L1;PITX1;ELF3	11	666	116	15907	0.00936747
GO:0030877	beta-catenin destruction complex	cellular_component	4	CTNNB1;SIAH1;AXIN1	3	666	11	15907	0.00937
GO:0010955	negative regulation of protein processing	biological_process	10	PRNP;MDM2;CHAC1	3	666	11	15907	0.00937
GO:0060444	branching involved in mammary gland duct morphogenesis	biological_process	7	CSF1;TBX3;EPHA2	3	666	11	15907	0.00937
GO:0048012	hepatocyte growth factor receptor signaling pathway	biological_process	8	NRP1;BCAR1;MET	3	666	11	15907	0.00937
GO:0006499	N-terminal protein myristoylation	biological_process	11	PPM1A;PPM1B	2	666	4	15907	0.00992715
GO:0042328	heparan sulfate N-acetylglucosaminyltransferase activity	molecular_function	8	EXT1;EXT2	2	666	4	15907	0.00992715
GO:0003338	metanephros morphogenesis	biological_process	7	CTNNB1;WNT7B	2	666	4	15907	0.00992715
GO:0048105	establishment of body hair planar orientation	biological_process	8	FZD6;CELSR1	2	666	4	15907	0.00992715
GO:0006725	cellular aromatic compound metabolic process	biological_process	5	SQLE;CYP1B1	2	666	4	15907	0.00992715
GO:0031077	post-embryonic camera-type eye development	biological_process	9	VEGFA;KLF4	2	666	4	15907	0.00992715
GO:0060669	embryonic placenta morphogenesis	biological_process	5	SETD2;WNT7B	2	666	4	15907	0.00992715
GO:0003696	satellite DNA binding	molecular_function	9	CENPB;MBD4	2	666	4	15907	0.00992715
GO:0050510	N-acetylgalactosaminyl-proteoglycan 3-beta-glucuronosyltransferase activity	molecular_function	8	CHPF2;CHSY1	2	666	4	15907	0.00992715
GO:0043353	enucleate erythrocyte differentiation	biological_process	8	SP3;CEBPG	2	666	4	15907	0.00992715
GO:1903826	arginine transmembrane transport	biological_process	9	SLC7A1;SLC25A29	2	666	4	15907	0.00992715
GO:0032909	regulation of transforming growth factor beta2 production	biological_process	8	SMAD3;SMAD4	2	666	4	15907	0.00992715
GO:0032184	SUMO polymer binding	molecular_function	7	RNF4;RNF111	2	666	4	15907	0.00992715
GO:0006323	DNA packaging	biological_process	8	ASH1L;KAT6A	2	666	4	15907	0.00992715
GO:0072487	MSL complex	cellular_component	8	MSL2;MSL1	2	666	4	15907	0.00992715
GO:1903243	negative regulation of cardiac muscle hypertrophy in response to stress	biological_process	11	ERRFI1;SMAD3	2	666	4	15907	0.00992715
GO:0022009	central nervous system vasculogenesis	biological_process	7	CTNNB1;WNT7B	2	666	4	15907	0.00992715
GO:0032580	Golgi cisterna membrane	cellular_component	8	B4GALT7;CHPF2;CANT1;B4GALT5;GOLPH3;ST3GAL2;CHSY1;B3GALT6	8	666	72	15907	0.0102374
GO:0030316	osteoclast differentiation	biological_process	8	TFRC;CSF1;EPHA2;CTNNB1	4	666	21	15907	0.010321
GO:0051149	positive regulation of muscle cell differentiation	biological_process	8	SETD3;MAML1;CTNNB1;ABL1	4	666	21	15907	0.010321
GO:0008375	acetylglucosaminyltransferase activity	molecular_function	7	EXT1;MGAT1;EXT2;OGT	4	666	21	15907	0.010321
GO:0048146	positive regulation of fibroblast proliferation	biological_process	8	MYC;FOSL2;PRKDC;ZMIZ1;EGFR;PDGFA	6	666	46	15907	0.0118587
GO:0009952	anterior/posterior pattern specification	biological_process	6	HIPK1;CELSR1;NR2F2;BTG2;TGFBR1;GDF11;SMAD4;SMAD2;CRKL	9	666	89	15907	0.0120797
GO:0030914	STAGA complex	cellular_component	8	TRRAP;TADA2B;TAF5L	3	666	12	15907	0.0121095
GO:0048188	Set1C/COMPASS complex	cellular_component	7	WDR82;SETD1B;USF1	3	666	12	15907	0.0121095
GO:0017017	MAP kinase tyrosine/serine/threonine phosphatase activity	molecular_function	10	DUSP4;DUSP16;DUSP1	3	666	12	15907	0.0121095
GO:0070306	lens fiber cell differentiation	biological_process	7	SLC7A11;FZR1;SMAD3	3	666	12	15907	0.0121095
GO:0045651	positive regulation of macrophage differentiation	biological_process	10	RIPK1;CSF1;TRIB1	3	666	12	15907	0.0121095
GO:0061045	negative regulation of wound healing	biological_process	8	SMAD3;SERPINE1;CRK	3	666	12	15907	0.0121095
GO:0043560	insulin receptor substrate binding	molecular_function	5	PIK3CB;IGF1R;WDR6	3	666	12	15907	0.0121095
GO:0097296	activation of cysteine-type endopeptidase activity involved in apoptotic signaling pathway	biological_process	12	TNFRSF10B;RIPK1;SMAD3	3	666	12	15907	0.0121095
GO:0001892	embryonic placenta development	biological_process	5	CEBPA;EGFR;SP3;CEBPB	4	666	22	15907	0.012205
GO:0006607	NLS-bearing protein import into nucleus	biological_process	12	TNPO1;DAG1;IPO5;KPNA1	4	666	22	15907	0.012205
GO:0070373	negative regulation of ERK1 and ERK2 cascade	biological_process	12	DUSP1;KLF4;SMAD4;ABL1;EPHB2;ERRFI1;DUSP4	7	666	60	15907	0.0123157
GO:0030900	forebrain development	biological_process	5	NR2F2;CTNNB1;ARHGAP35;STIL;PSEN1;ARID1A;SETD2	7	666	60	15907	0.0123157
GO:0043434	response to peptide hormone	biological_process	6	IRS1;DAG1;JUND;BTG2;EIF2B1;RPS6KB1	6	666	47	15907	0.0131265
GO:0046982	protein heterodimerization activity	molecular_function	6	SMAD3;TEAD1;ALG2;YAP1;VEGFA;TAF7;PANX1;RAB3GAP2;MCL1;CEBPG;IKBKB;EXT2;MID1;EGFR;CEBPB;PDGFA;USF1;SOX4;NCOA3;SMAD2;RAF1;BHLHE40;H2AFX;CTNNB1;TMCC1;AHR;EXT1;RRAGA;SMAD4	29	666	448	15907	0.0136233
GO:0007507	heart development	biological_process	6	SOX4;GJC1;MDM2;RAF1;PRKDC;POFUT1;PSEN1;TGFBR1;TAB2;CTNNB1;BCOR;SMAD2;CRKL;FOXC1;NRP1;PSKH1	16	666	209	15907	0.01485
GO:0005730	nucleolus	cellular_component	6	OSBP;BYSL;MYC;STK35;URB1;IQSEC1;DEDD;MDM2;NSUN2;NUP153;PITX1;URB2;DHX15;KAT6A;IPO5;SIN3A;RNF213;ABL1;GRWD1;PPP1R26;PRKDC;CEBPA;DNAJB1;PIK3CB;KANSL3;GEMIN4;WDR82;PNMA1;MAP1S;SERTAD3;TAF1C;SETX;MAD2L1BP;DHX33;GPRC5A;SPIN1;TEX10;SPTBN1;ZNF146;RRP1B;DDX24;ZFX;IMP3;FEN1;ADAR;PPM1B;DDX6	47	666	812	15907	0.0152485
GO:0032924	activin receptor signaling pathway	biological_process	8	SMAD2;TGFBR1;SMAD3	3	666	13	15907	0.0152597
GO:0045948	positive regulation of translational initiation	biological_process	11	RPS6KB1;YTHDF3;YTHDF1	3	666	13	15907	0.0152597
GO:0007398	ectoderm development	biological_process	6	ZBTB7B;SMURF1;CTNNB1	3	666	13	15907	0.0152597
GO:0007175	negative regulation of epidermal growth factor-activated receptor activity	biological_process	10	ERRFI1;GPRC5A;PSEN1	3	666	13	15907	0.0152597
GO:0003724	RNA helicase activity	molecular_function	10	DDX24;DHX15;DDX6	3	666	13	15907	0.0152597
GO:0048009	insulin-like growth factor receptor signaling pathway	biological_process	8	IGF1R;IRS1;CRIM1	3	666	13	15907	0.0152597
GO:0001085	RNA polymerase II transcription factor binding	molecular_function	6	CTNNB1;PITX1;TBX3;SMAD4;KLF4;TEAD1	6	666	49	15907	0.0159408
GO:0090647	modulation of age-related behavioral decline	biological_process	5	PSEN1;PRNP	2	666	5	15907	0.016088
GO:0030618	transforming growth factor beta receptor, pathway-specific cytoplasmic mediator activity	molecular_function	5	SMAD3;SMAD2	2	666	5	15907	0.016088
GO:0032364	oxygen homeostasis	biological_process	8	EGLN1;WNT7B	2	666	5	15907	0.016088
GO:0048733	sebaceous gland development	biological_process	7	SMAD4;ASH1L	2	666	5	15907	0.016088
GO:0030579	ubiquitin-dependent SMAD protein catabolic process	biological_process	11	SMURF1;RNF111	2	666	5	15907	0.016088
GO:0005225	volume-sensitive anion channel activity	molecular_function	8	LRRC8A;LRRC8D	2	666	5	15907	0.016088
GO:1904261	positive regulation of basement membrane assembly involved in embryonic body morphogenesis	biological_process	9	DAG1;PHLDB2	2	666	5	15907	0.016088
GO:0018027	peptidyl-lysine dimethylation	biological_process	12	EHMT1;SETD3	2	666	5	15907	0.016088
GO:0005797	Golgi medial cisterna	cellular_component	8	B3GALT6;GOSR1	2	666	5	15907	0.016088
GO:0030242	autophagy of peroxisome	biological_process	7	PIK3R4;TRAPPC8	2	666	5	15907	0.016088
GO:0038092	nodal signaling pathway	biological_process	9	SMAD2;SMAD3	2	666	5	15907	0.016088
GO:0015014	heparan sulfate proteoglycan biosynthetic process, polysaccharide chain biosynthetic process	biological_process	9	EXT1;EXT2	2	666	5	15907	0.016088
GO:0010991	negative regulation of SMAD protein complex assembly	biological_process	8	PPM1A;SMAD6	2	666	5	15907	0.016088
GO:0071458	integral component of cytoplasmic side of endoplasmic reticulum membrane	cellular_component	8	SPPL3;SPPL2A	2	666	5	15907	0.016088
GO:0006024	glycosaminoglycan biosynthetic process	biological_process	8	EXT1;B4GALT7;SDC1;EXT2;B3GALT6	5	666	36	15907	0.0163106
GO:0045184	establishment of protein localization	biological_process	6	CHMP1B;IST1;MDM2;ABL1;PHLDB2	5	666	36	15907	0.0163106
GO:0008139	nuclear localization sequence binding	molecular_function	7	IPO5;NUP153;KPNA1;TNPO1	4	666	24	15907	0.0165995
GO:0009611	response to wounding	biological_process	5	PDGFA;F2R;RPS6KB1;MAP2K4;ZFP36L2;NRP1;PIK3CB	7	666	64	15907	0.0171818
GO:0016266	O-glycan processing	biological_process	11	POFUT1;B4GALT5;B3GNT2;ST3GAL2;GALNT10;XXYLT1	6	666	50	15907	0.0174934
GO:0030176	integral component of endoplasmic reticulum membrane	cellular_component	7	ELOVL6;SEC61A1;EXT1;XXYLT1;DOLK;SLC37A3;BFAR;SLC35B4;ANKLE2	9	666	95	15907	0.0179409
GO:0030308	negative regulation of cell growth	biological_process	7	HYAL2;SH3BP4;SERTAD3;MUL1;HSPA1B;SMAD4;CDKN2C;PTPRJ;SERTAD1;SMAD3	10	666	111	15907	0.0179714
GO:0008643	carbohydrate transport	biological_process	7	SLC2A6;SLC35C1;SLC37A3;SLC35B4;SLC2A3	5	666	37	15907	0.0182279
GO:0007032	endosome organization	biological_process	7	RNF26;TMEM127;STX6;FAM160A2;VPS18	5	666	37	15907	0.0182279
GO:0071364	cellular response to epidermal growth factor stimulus	biological_process	6	FOXC1;PDPK1;EGFR;ERRFI1;ZFP36L2	5	666	37	15907	0.0182279
GO:0033276	transcription factor TFTC complex	cellular_component	8	TAF7;TAF5L;TRRAP	3	666	14	15907	0.0188274
GO:0060441	epithelial tube branching involved in lung morphogenesis	biological_process	7	DLG5;CTNNB1;DAG1	3	666	14	15907	0.0188274
GO:2000060	positive regulation of ubiquitin-dependent protein catabolic process	biological_process	11	SMURF1;RNF139;AXIN1	3	666	14	15907	0.0188274
GO:0005159	insulin-like growth factor receptor binding	molecular_function	6	SOCS2;IRS1;CRK	3	666	14	15907	0.0188274
GO:0043169	cation binding	molecular_function	5	PPM1B;PDP2;PPM1A	3	666	14	15907	0.0188274
GO:0046873	metal ion transmembrane transporter activity	molecular_function	8	SLC39A11;SLC39A9;SLC39A14	3	666	14	15907	0.0188274
GO:0034612	response to tumor necrosis factor	biological_process	7	RPS6KB1;RIPK1;TRIM32;ADAM10	4	666	25	15907	0.0191228
GO:0003723	RNA binding	molecular_function	6	MEX3D;PRKDC;RBM15B;CDC42EP4;RRP1B;AHNAK;CDK13;TRUB2;PEG10;ZC3H4;AKAP1;NOA1;RPP25;BYSL;FAM208A;CRKL;CKAP4;MEPCE;WDR33;RBM12B;ADAR;NSUN2;PURB;SETD1B;URB1;WDR6;NUFIP2;IMP3;SIN3A;SPTBN1;USP10;MTHFSD;TCF20;SYNJ2;REPIN1;LARP1;STAU1;PPRC1;RPUSD2;ZCCHC3;CEBPZ;IPO5;NR3C1;ZNFX1;DIDO1;YTHDF3;TSFM;ZCCHC8;HIST1H1C;LSM10;ZFP36L2;TFRC;CLTC;HEATR6;RBM38;GEMIN5;SON;RBM15;DHX33;TRIM32;YTHDF2;HNRNPF;YTHDF1;TRIM56;D…	76	666	1436	15907	0.0192169
GO:0006915	apoptotic process	biological_process	6	BIRC6;OGT;C6orf120;TGFBR1;NUAK2;MAP2K4;DIDO1;TNFRSF10B;MCL1;MUL1;RAF1;TNFSF9;RRAGA;CHAC1;CSRNP1;BCL2L13;ABL1;BFAR;RIPK1;DYRK2;AHR;NOA1;NR3C1;ATG5;PSEN1;DEDD;PEG10;AXIN1;TNFRSF21;RHOB;SIAH2;EPHA2;DDIT4;RPS6KB1;MAP1S;SIAH1;FEM1B	37	666	622	15907	0.0201852
GO:0032870	cellular response to hormone stimulus	biological_process	6	SOCS2;JUND;NCOA3;DUSP1;RPS6KB1	5	666	38	15907	0.0202882
GO:0030514	negative regulation of BMP signaling pathway	biological_process	11	ABL1;SMAD6;SMURF1;SMAD7;PPM1A	5	666	38	15907	0.0202882
GO:0060395	SMAD protein signal transduction	biological_process	5	SMAD3;GDF11;SMAD2;SLC33A1;SMAD4;NCEH1	6	666	52	15907	0.0209032
GO:0043022	ribosome binding	molecular_function	6	ETF1;GEMIN5;YTHDF3;SEC61A1;RPN2;YTHDF1	6	666	52	15907	0.0209032
GO:0045669	positive regulation of osteoblast differentiation	biological_process	8	CTNNB1;FAM20C;WNT7B;JUND;CEBPA;CEBPB	6	666	52	15907	0.0209032
GO:0000785	chromatin	cellular_component	6	BAHD1;WDR82;JUND;SMCR8;MBD4;TNRC18;KLF4;IST1;AHCTF1;SIN3A	10	666	114	15907	0.0212562
GO:0003676	nucleic acid binding	molecular_function	5	ZCCHC8;CENPB;MEX3D;ZNF544;PATZ1;ADNP2;ZNF581;ZNF623;ZNF503;ZBTB5;ZNF691;PPRC1;ZBTB7B;HNRNPF;ADNP;POGZ;MTHFSD;RPP25;SETD1B;ZBTB2;RBM15B;ZCCHC3;ZNF629;ZNF148;ZNF513;PHF20;ZNF707;ZNF121;SON;REPIN1;ZBTB11;ZNF146;ZNF641;DHX15;ZNF646;KLF4;ZBTB6;ZNF689;ZBED4;SYNJ2;RBM12B;PEG10;ZNF410;ZFX;DDX6;ATMIN;CSTF2T;ZSCAN29;DDX24;ZBED5;DHX33;ZNF131;ZNF496;ZNF398;ZNF217;ZNF687;ZNF319;ZNF507;RBM38;ZNF638;RBM15;ZNF20…	69	666	1294	15907	0.0216944
GO:0007492	endoderm development	biological_process	6	SMAD4;EXT1;SMAD2;SMAD3	4	666	26	15907	0.0218707
GO:0003281	ventricular septum development	biological_process	6	LUZP1;MDM2;DCTN5;SMAD6	4	666	26	15907	0.0218707
GO:0000976	transcription regulatory region sequence-specific DNA binding	molecular_function	8	ZNF148;BAHD1;TNRC18;SIN3A;NFE2L1;SOX4	6	666	53	15907	0.0227658
GO:0071363	cellular response to growth factor stimulus	biological_process	7	MDM2;KLF4;EGFR;CTNNB1;RPS6KB1;RIPK1	6	666	53	15907	0.0227658
GO:0006996	organelle organization	biological_process	5	HPS5;MUL1;HPS6	3	666	15	15907	0.0228161
GO:0048011	neurotrophin TRK receptor signaling pathway	biological_process	8	BCAR1;DDIT4;RAF1	3	666	15	15907	0.0228161
GO:0002076	osteoblast development	biological_process	6	JUND;LIMD1;SMAD3	3	666	15	15907	0.0228161
GO:0080182	histone H3-K4 trimethylation	biological_process	13	WDR82;HIST1H1C;OGT	3	666	15	15907	0.0228161
GO:0070816	phosphorylation of RNA polymerase II C-terminal domain	biological_process	10	CDK12;CDK13	2	666	6	15907	0.0234676
GO:0038084	vascular endothelial growth factor signaling pathway	biological_process	8	FOXC1;NRP1	2	666	6	15907	0.0234676
GO:0005381	iron ion transmembrane transporter activity	molecular_function	10	SLC25A28;SLC25A37	2	666	6	15907	0.0234676
GO:0097443	sorting endosome	cellular_component	8	LDLR;NRP1	2	666	6	15907	0.0234676
GO:0006384	transcription initiation from RNA polymerase III promoter	biological_process	9	POLR3H;GTF3C4	2	666	6	15907	0.0234676
GO:0004415	hyalurononglucosaminidase activity	molecular_function	8	HYAL2;TMEM2	2	666	6	15907	0.0234676
GO:0048842	positive regulation of axon extension involved in axon guidance	biological_process	9	NRP1;VEGFA	2	666	6	15907	0.0234676
GO:0002070	epithelial cell maturation	biological_process	6	TMEM79;FEM1B	2	666	6	15907	0.0234676
GO:0007182	common-partner SMAD protein phosphorylation	biological_process	10	SMAD2;SPTBN1	2	666	6	15907	0.0234676
GO:0051353	positive regulation of oxidoreductase activity	biological_process	7	ABL1;ABL2	2	666	6	15907	0.0234676
GO:0072205	metanephric collecting duct development	biological_process	7	DLG5;WNT7B	2	666	6	15907	0.0234676
GO:0018023	peptidyl-lysine trimethylation	biological_process	12	SETD2;SETD3	2	666	6	15907	0.0234676
GO:0061549	sympathetic ganglion development	biological_process	7	CTNNB1;NRP1	2	666	6	15907	0.0234676
GO:0003170	heart valve development	biological_process	5	MDM2;SMAD6	2	666	6	15907	0.0234676
GO:0034702	ion channel complex	cellular_component	6	LRRC8A;LRRC8D	2	666	6	15907	0.0234676
GO:0000578	embryonic axis specification	biological_process	6	CTNNB1;STIL	2	666	6	15907	0.0234676
GO:0019048	modulation by virus of host morphology or physiology	biological_process	7	DAG1;RRAGA	2	666	6	15907	0.0234676
GO:1900272	negative regulation of long-term synaptic potentiation	biological_process	6	PRNP;ABL1	2	666	6	15907	0.0234676
GO:0001525	angiogenesis	biological_process	5	CYP1B1;SETD2;TGFBR1;RNF213;ITGA5;PDGFA;GNA13;EPHB2;PRKX;RHOB;POFUT1;EPHA2;NRP1;VEGFA;TMEM2;SERPINE1	16	666	221	15907	0.0237786
GO:0006470	protein dephosphorylation	biological_process	9	DUSP4;EYA4;MTMR4;PPM1A;PDP2;DUSP16;PPM1B;PTPRJ;NCEH1;DUSP1;PTPN9;PPP4R1;CAMK2G	13	666	168	15907	0.0244369
GO:0010506	regulation of autophagy	biological_process	8	USP10;PIP4K2C;ABL1;PIP4K2B;ABL2;SMCR8	6	666	54	15907	0.0247368
GO:0045930	negative regulation of mitotic cell cycle	biological_process	8	SMAD3;FOXC1;ABL1;EGFR	4	666	27	15907	0.0248475
GO:0035329	hippo signaling	biological_process	6	TEAD1;AMOTL2;YAP1;AMOTL1	4	666	27	15907	0.0248475
GO:0002053	positive regulation of mesenchymal cell proliferation	biological_process	8	PDGFA;MYC;VEGFA;CTNNB1	4	666	27	15907	0.0248475
GO:0046966	thyroid hormone receptor binding	molecular_function	8	NCOA3;NSD1;TRIP12;TAF7	4	666	27	15907	0.0248475
GO:0001942	hair follicle development	biological_process	6	EGFR;CELSR1;PDGFA;LGR4;FZD6	5	666	40	15907	0.0248513
GO:0006979	response to oxidative stress	biological_process	5	MSRB1;ABL1;PSEN1;ATRN;PRNP;EGFR;PPP1R15B;SCARA3;SLC7A11;DUSP1	10	666	117	15907	0.0249576
GO:0008283	cell population proliferation	biological_process	3	CTNNB1;LARP1;TNFSF9;DDIT4;MET;CDV3;EGFR;SMAD4;FRAT2;FOXC1;GOLPH3;BYSL;ZFP36L2;YAP1;FAM83D;PURB;STIL;CSF1;TCF19;BCAR1;PRKDC;RAF1	22	666	336	15907	0.0259433
GO:0007623	circadian rhythm	biological_process	4	SERPINE1;NFIL3;LGR4;EGFR;SETX;JUND;BHLHE40	7	666	70	15907	0.0268068
GO:0030168	platelet activation	biological_process	5	F2R;PIK3CB;GNA12;RAP2B;RHOB;GNA13;RAF1;FZD6;PDPK1	9	666	102	15907	0.0271202
GO:0007413	axonal fasciculation	biological_process	6	NRP1;EPHB2;ARHGAP35	3	666	16	15907	0.0272264
GO:0032479	regulation of type I interferon production	biological_process	7	RNF26;TRIM56;TRIM32	3	666	16	15907	0.0272264
GO:0001223	transcription coactivator binding	molecular_function	7	FOXC1;TEAD1;AHR	3	666	16	15907	0.0272264
GO:0035050	embryonic heart tube development	biological_process	6	CTNNB1;TBX3;FOXC1	3	666	16	15907	0.0272264
GO:1902041	regulation of extrinsic apoptotic signaling pathway via death domain receptors	biological_process	10	FEM1B;TNFRSF10B;RIPK1	3	666	16	15907	0.0272264
GO:0071577	zinc ion transmembrane transport	biological_process	11	SLC39A14;SLC30A1;SLC39A11	3	666	16	15907	0.0272264
GO:0005737	cytoplasm	cellular_component	5	CRK;YTHDF3;GNA12;RBM38;DUSP1;TEX10;STIL;LRRC8D;SMAD6;SIAH1;FAM20C;SLC39A14;CKAP4;TRIP12;IER5;NR3C1;ITGA5;WNT7B;LARP1;PDPK1;CDC42EP4;SNX19;ALKBH4;PSEN1;PNMA1;ERC1;C5orf30;RNF111;YAP1;ADAM10;SETX;VEGFA;GNA13;AP1G1;CRTC3;TOR1B;SH3PXD2A;KLHL21;UBE3B;TRIM56;ZNF638;YTHDF1;MAP1S;KLF4;WDR26;IQSEC1;FZR1;FAT1;FAM83D;UBAP1;KEAP1;CDKN2C;MSRB1;ZNF687;GPBP1;MARVELD1;DCLRE1B;IST1;TTI1;HPS5;TMEM79;DEDD;ARFGAP1;T…	264	666	5734	15907	0.0272586
GO:0004402	histone acetyltransferase activity	molecular_function	11	TADA2B;KAT6A;GTF3C4;TAF5L;NCOA3	5	666	41	15907	0.0273606
GO:0042169	SH2 domain binding	molecular_function	6	CRK;ABL1;DAG1;IRS1	4	666	28	15907	0.0280568
GO:0030203	glycosaminoglycan metabolic process	biological_process	7	B4GALT7;SDC1;B3GALT6;FOXC1	4	666	28	15907	0.0280568
GO:0045739	positive regulation of DNA repair	biological_process	10	CEBPG;H2AFX;EGFR;EYA4	4	666	28	15907	0.0280568
GO:0045765	regulation of angiogenesis	biological_process	7	EGLN1;CTNNB1;ITGA5;EPHA2	4	666	28	15907	0.0280568
GO:0001822	kidney development	biological_process	6	VEGFA;SMAD4;TGFBR1;CTNNB1;FOXD1;HYAL2;FOXC1;PYGO2;TIPARP	9	666	103	15907	0.0286595
GO:0006661	phosphatidylinositol biosynthetic process	biological_process	10	PIK3R4;PIP4K2B;PIK3CB;PIP4K2C;SYNJ2;PI4KB;MTMR4	7	666	71	15907	0.0287068
GO:0016607	nuclear speck	cellular_component	8	SETD1B;PSKH1;PRCC;HSPA1B;NUAK2;MBD4;TAF5L;TRIP12;H2AFX;CDK13;DHX15;ZMIZ1;RBM15;CKAP4;ZNF638;HIPK1;RAF1;CDK12;MAML1;KAT6A;CBX4;INTS7;SON	23	666	359	15907	0.0288235
GO:0004721	phosphoprotein phosphatase activity	molecular_function	8	DUSP1;EYA4;PPM1B;DUSP4;PDP2;MTMR4;DUSP16;PPP4R1;PTPN9;PPM1A;PTPRJ	11	666	137	15907	0.0289866
GO:0042060	wound healing	biological_process	6	PDGFA;SMAD3;EGFR;SMAD2;TGFBR1;RAF1;CELSR1;SDC1	8	666	87	15907	0.0291248
GO:0048705	skeletal system morphogenesis	biological_process	6	TIPARP;PSEN1;CSRNP1;HYAL2;TGFBR1	5	666	42	15907	0.0300252
GO:0070301	cellular response to hydrogen peroxide	biological_process	8	KLF4;SETX;MDM2;CYP1B1;RHOB;ABL1	6	666	57	15907	0.0313224
GO:1901216	positive regulation of neuron death	biological_process	8	ABL1;ZNF746;PRNP;DDIT4	4	666	29	15907	0.0315014
GO:2000145	regulation of cell motility	biological_process	6	RAF1;ABL1;ABL2;EGFR	4	666	29	15907	0.0315014
GO:0048469	cell maturation	biological_process	5	CEBPA;VEGFA;CTNNB1;GDF11	4	666	29	15907	0.0315014
GO:0060339	negative regulation of type I interferon-mediated signaling pathway	biological_process	10	ADAR;MUL1	2	666	7	15907	0.0319532
GO:0043405	regulation of MAP kinase activity	biological_process	11	CDK12;TRIB1	2	666	7	15907	0.0319532
GO:0000791	euchromatin	cellular_component	7	CBX2;RRP1B	2	666	7	15907	0.0319532
GO:0090037	positive regulation of protein kinase C signaling	biological_process	10	VEGFA;MC1R	2	666	7	15907	0.0319532
GO:2000144	positive regulation of DNA-templated transcription, initiation	biological_process	10	CTNNB1;SETX	2	666	7	15907	0.0319532
GO:0007221	positive regulation of transcription of Notch receptor target	biological_process	11	RBM15;MAML1	2	666	7	15907	0.0319532
GO:0060017	parathyroid gland development	biological_process	7	CRKL;TGFBR1	2	666	7	15907	0.0319532
GO:0055056	D-glucose transmembrane transporter activity	molecular_function	10	SLC2A3;SLC2A6	2	666	7	15907	0.0319532
GO:0050687	negative regulation of defense response to virus	biological_process	8	PPM1B;RNF26	2	666	7	15907	0.0319532
GO:0005677	chromatin silencing complex	cellular_component	6	BAHD1;TNRC18	2	666	7	15907	0.0319532
GO:0060563	neuroepithelial cell differentiation	biological_process	8	SOX4;ABL1	2	666	7	15907	0.0319532
GO:0034755	iron ion transmembrane transport	biological_process	11	SLC25A37;SLC25A28	2	666	7	15907	0.0319532
GO:0031931	TORC1 complex	cellular_component	4	LARP1;TTI1	2	666	7	15907	0.0319532
GO:0070938	contractile ring	cellular_component	4	ALKBH4;DAG1	2	666	7	15907	0.0319532
GO:0061154	endothelial tube morphogenesis	biological_process	8	RHOB;CTNNB1	2	666	7	15907	0.0319532
GO:0016051	carbohydrate biosynthetic process	biological_process	6	CHST14;CHST10	2	666	7	15907	0.0319532
GO:0070776	MOZ/MORF histone acetyltransferase complex	cellular_component	8	ING5;KAT6A	2	666	7	15907	0.0319532
GO:0005114	type II transforming growth factor beta receptor binding	molecular_function	8	BAMBI;TGFBR1	2	666	7	15907	0.0319532
GO:0060428	lung epithelium development	biological_process	7	WNT7B;ERRFI1	2	666	7	15907	0.0319532
GO:0043184	vascular endothelial growth factor receptor 2 binding	molecular_function	8	VEGFA;ITGA5	2	666	7	15907	0.0319532
GO:0048143	astrocyte activation	biological_process	6	PSEN1;EGFR	2	666	7	15907	0.0319532
GO:0016409	palmitoyltransferase activity	molecular_function	7	ZDHHC7;ZDHHC3;ZDHHC5	3	666	17	15907	0.0320565
GO:0030225	macrophage differentiation	biological_process	8	VEGFA;CEBPA;CSF1	3	666	17	15907	0.0320565
GO:0031589	cell-substrate adhesion	biological_process	5	ITGA5;SMAD6;PRKX	3	666	17	15907	0.0320565
GO:0050681	androgen receptor binding	molecular_function	9	NCOA4;NSD1;RNF4;CTNNB1;NCOA3	5	666	43	15907	0.0328477
GO:0001756	somitogenesis	biological_process	7	SMAD3;POFUT1;FOXC1;PRKDC;PSEN1	5	666	43	15907	0.0328477
GO:0030521	androgen receptor signaling pathway	biological_process	7	CTNNB1;RNF4;NCOA4;ARID1A;NCOA3	5	666	43	15907	0.0328477
GO:0006464	cellular protein modification process	biological_process	8	FBXW2;ABL1;ABL2;ST3GAL2;B4GALT7;PRKDC;ICMT;UBL4A;RPN2	9	666	106	15907	0.0336427
GO:0045727	positive regulation of translation	biological_process	10	YTHDF3;YTHDF1;LARP1;MYC;RPS6KB1;SOX4	6	666	58	15907	0.0337484
GO:0035019	somatic stem cell population maintenance	biological_process	5	SMAD4;KLF4;ZFP36L2;RAF1;SOX4;SMAD2	6	666	58	15907	0.0337484
GO:0004672	protein kinase activity	molecular_function	7	IGF1R;ABL1;ABL2;TRIB1;DYRK2;TRIO;LMTK2;TGFBR1;MET;IKBKB;EPHB2;RIPK1;MAP2K4;PRKDC;STK35;EGFR;CAMKK1;PDPK1;CDK13;PRKX;NUAK2;EPHA2;SIK3;RAF1;CAMK2G;CDK12;PSKH1;RPS6KB1;HIPK1;PIK3R4	30	666	505	15907	0.0345293
GO:0001764	neuron migration	biological_process	7	CTNNB1;NRP1;DDIT4;PSEN1;USP9X;PEX13;CELSR1;NR2F2	8	666	90	15907	0.0347056
GO:0046627	negative regulation of insulin receptor signaling pathway	biological_process	9	RPS6KB1;SOCS2;SOCS3;IRS1	4	666	30	15907	0.0351832
GO:0033613	activating transcription factor binding	molecular_function	7	MYC;SMAD2;DHX33;YAP1	4	666	30	15907	0.0351832
GO:0031625	ubiquitin protein ligase binding	molecular_function	7	MC1R;MUL1;AMBRA1;AXIN1;SMAD7;HSPA1B;FAF2;EGFR;SMAD3;RIPK1;BAG5;SMAD2;MDM2;TRIB1;SMAD6;MID1;FZD6;RRAGA;ZNF746	19	666	289	15907	0.0353292
GO:0055037	recycling endosome	cellular_component	8	RAP2B;LMTK2;TFRC;TBC1D14;ARF6;ATP9A;AMOTL2;AP1G1;GPR161	9	666	107	15907	0.0354289
GO:0008284	positive regulation of cell population proliferation	biological_process	7	IGF1R;TBX3;CRKL;SERTAD1;BIRC6;PURA;CNOT6;EGFR;HIPK1;FZR1;IRS1;F2R;CDK13;MDM2;RPRD1B;TNS3;MYC;CSF1;CTNNB1;ADAM10;TGFBR1;BAMBI;PDGFA;SOX4;VEGFA;E2F3	26	666	427	15907	0.0363465
GO:0005925	focal adhesion	cellular_component	7	BCAR1;LIMD1;PDPK1;CTNNB1;GNA12;GNA13;RHOB;EGFR;ADAM10;AHNAK;CD99L2;HSPA1B;RHOU;ITGA5;ARPC5L;EPHA2;ARF6;TNS3;DAG1;FZD2;PHLDB2;FAT1;NRP1;CLTC	24	666	388	15907	0.0369635
GO:0016925	protein sumoylation	biological_process	11	CBX4;L3MBTL2;MUL1;NUP153;SP3;MDM2;NUP155	7	666	75	15907	0.0372114
GO:0050730	regulation of peptidyl-tyrosine phosphorylation	biological_process	10	EGFR;PRNP;PDGFA	3	666	18	15907	0.0373021
GO:0030539	male genitalia development	biological_process	7	TBX3;LGR4;CTNNB1	3	666	18	15907	0.0373021
GO:0030279	negative regulation of ossification	biological_process	7	CHSY1;SMAD6;SMURF1	3	666	18	15907	0.0373021
GO:0016234	inclusion body	cellular_component	5	BAG5;HSPA1B;PRNP	3	666	18	15907	0.0373021
GO:0031954	positive regulation of protein autophosphorylation	biological_process	11	PDGFA;VEGFA;RAP2B	3	666	18	15907	0.0373021
GO:0019789	SUMO transferase activity	molecular_function	6	MDM2;MUL1;CBX4	3	666	18	15907	0.0373021
GO:0005385	zinc ion transmembrane transporter activity	molecular_function	10	SLC39A11;SLC39A14;SLC30A1	3	666	18	15907	0.0373021
GO:0018345	protein palmitoylation	biological_process	10	ZDHHC5;ZDHHC3;ZDHHC7	3	666	18	15907	0.0373021
GO:0005783	endoplasmic reticulum	cellular_component	6	SEC61A1;KEAP1;ADPGK;MCFD2;H6PD;TMCC1;TMEM97;FAF2;ITGA5;SPPL3;SLC30A1;PI4KB;CKAP4;ANKLE2;ICMT;DOLK;HYAL2;BFAR;SLC35B4;CYP1B1;TMEM43;EXT2;JAGN1;OSBP;DEGS1;STAU1;NCEH1;CANT1;DSE;PIGV;SEC16A;TEX2;RPN2;HSPA13;PSEN1;TXNDC11;BACE2;ARSG;XXYLT1;PRNP;PSKH1;PIP4K2B;SLC37A3;RNF139;AGPAT5;TOR1B;LRRC8D;PANX1;EXTL3;EGFR;RNF26;NFE2L1;VCPIP1;MSMO1;SCARA3;HPS6;PLEKHF2;EXT1;HSPA1B;TPBG;TOR3A;SQLE;RAB9A;SLC33A1;POFU…	66	666	1270	15907	0.03895
GO:0032956	regulation of actin cytoskeleton organization	biological_process	7	CELSR1;ARHGAP35;CRK;ABL1;PDGFA	5	666	45	15907	0.0389737
GO:0045121	membrane raft	cellular_component	6	HYAL2;PSEN1;AHNAK;RAP2B;ATP2B1;DAG1;MARVELD1;RIPK1;EGFR;SYNJ2;CRK;IKBKB;TGFBR1;PRNP	14	666	198	15907	0.0390789
GO:0005643	nuclear pore	cellular_component	4	AHCTF1;IPO7;KPNA1;IPO5;NUP153;NUP155;PIK3R4	7	666	76	15907	0.0395706
GO:0034616	response to laminar fluid shear stress	biological_process	6	SMAD6;SMAD7	2	666	8	15907	0.0414397
GO:0033629	negative regulation of cell adhesion mediated by integrin	biological_process	7	CYP1B1;SERPINE1	2	666	8	15907	0.0414397
GO:1903265	positive regulation of tumor necrosis factor-mediated signaling pathway	biological_process	10	HSPA1B;TRIM32	2	666	8	15907	0.0414397
GO:0019787	ubiquitin-like protein transferase activity	molecular_function	5	RNF139;UBL4A	2	666	8	15907	0.0414397
GO:0016307	phosphatidylinositol phosphate kinase activity	molecular_function	7	PIP4K2C;PIP4K2B	2	666	8	15907	0.0414397
GO:0043589	skin morphogenesis	biological_process	6	ERRFI1;PSEN1	2	666	8	15907	0.0414397
GO:0001094	TFIID-class transcription factor complex binding	molecular_function	8	ERCC4;AHR	2	666	8	15907	0.0414397
GO:0086014	atrial cardiac muscle cell action potential	biological_process	9	NUP155;GJC1	2	666	8	15907	0.0414397
GO:0070878	primary miRNA binding	molecular_function	7	SMAD2;SMAD3	2	666	8	15907	0.0414397
GO:0033598	mammary gland epithelial cell proliferation	biological_process	5	CEBPB;EPHA2	2	666	8	15907	0.0414397
GO:0010764	negative regulation of fibroblast migration	biological_process	9	HYAL2;C5orf30	2	666	8	15907	0.0414397
GO:0015918	sterol transport	biological_process	8	OSBPL2;OSBP	2	666	8	15907	0.0414397
GO:0042921	glucocorticoid receptor signaling pathway	biological_process	8	NR3C1;ARID1A	2	666	8	15907	0.0414397
GO:0006610	ribosomal protein import into nucleus	biological_process	12	IPO5;TNPO1	2	666	8	15907	0.0414397
GO:0035331	negative regulation of hippo signaling	biological_process	10	LIMD1;DLG5	2	666	8	15907	0.0414397
GO:0004726	non-membrane spanning protein tyrosine phosphatase activity	molecular_function	10	PTPN9;DUSP1	2	666	8	15907	0.0414397
GO:0045176	apical protein localization	biological_process	6	CELSR1;DLG5	2	666	8	15907	0.0414397
GO:0017069	snRNA binding	molecular_function	7	CCNT1;GEMIN5	2	666	8	15907	0.0414397
GO:0018026	peptidyl-lysine monomethylation	biological_process	12	EHMT1;SETD3	2	666	8	15907	0.0414397
GO:0008354	germ cell migration	biological_process	7	FOXC1;TGFBR1	2	666	8	15907	0.0414397
GO:0070262	peptidyl-serine dephosphorylation	biological_process	10	PPP2R2D;PPP1R15B	2	666	8	15907	0.0414397
GO:0071550	death-inducing signaling complex assembly	biological_process	7	RAF1;RIPK1	2	666	8	15907	0.0414397
GO:0060711	labyrinthine layer development	biological_process	6	EGLN1;BIRC6	2	666	8	15907	0.0414397
GO:0003183	mitral valve morphogenesis	biological_process	7	SMAD6;SOX4	2	666	8	15907	0.0414397
GO:0003831	beta-N-acetylglucosaminylglycopeptide beta-1,4-galactosyltransferase activity	molecular_function	8	B4GALT5;B4GALT7	2	666	8	15907	0.0414397
GO:0030136	clathrin-coated vesicle	cellular_component	8	SH3BP4;EPN2;AP1G1;CLTC;STX6;VPS18	6	666	61	15907	0.041742
GO:0097576	vacuole fusion	biological_process	7	VPS39	1	666	1	15907	0.0418684
GO:0033028	myeloid cell apoptotic process	biological_process	7	ARF6	1	666	1	15907	0.0418684
GO:0021881	Wnt-activated signaling pathway involved in forebrain neuron fate commitment	biological_process	8	AXIN1	1	666	1	15907	0.0418684
GO:0015420	ATPase-coupled cobalamin transmembrane transporter activity	molecular_function	9	ABCC1	1	666	1	15907	0.0418684
GO:1905768	negative regulation of double-stranded telomeric DNA binding	biological_process	9	ERCC4	1	666	1	15907	0.0418684
GO:0030329	prenylcysteine metabolic process	biological_process	10	PCYOX1	1	666	1	15907	0.0418684
GO:0006040	amino sugar metabolic process	biological_process	6	ST3GAL2	1	666	1	15907	0.0418684
GO:0045990	carbon catabolite regulation of transcription	biological_process	9	USF1	1	666	1	15907	0.0418684
GO:2000696	regulation of epithelial cell differentiation involved in kidney development	biological_process	8	PRKX	1	666	1	15907	0.0418684
GO:0004883	glucocorticoid receptor activity	molecular_function	6	NR3C1	1	666	1	15907	0.0418684
GO:0071585	detoxification of cadmium ion	biological_process	5	SLC30A1	1	666	1	15907	0.0418684
GO:0061736	engulfment of target by autophagosome	biological_process	7	SMURF1	1	666	1	15907	0.0418684
GO:0090096	positive regulation of metanephric cap mesenchymal cell proliferation	biological_process	9	MYC	1	666	1	15907	0.0418684
GO:1990859	cellular response to endothelin	biological_process	8	CRK	1	666	1	15907	0.0418684
GO:0004168	dolichol kinase activity	molecular_function	7	DOLK	1	666	1	15907	0.0418684
GO:0040031	snRNA modification	biological_process	10	MEPCE	1	666	1	15907	0.0418684
GO:0060035	notochord cell development	biological_process	6	EPHA2	1	666	1	15907	0.0418684
GO:0061847	response to cholecystokinin	biological_process	7	CRK	1	666	1	15907	0.0418684
GO:0004588	orotate phosphoribosyltransferase activity	molecular_function	7	UMPS	1	666	1	15907	0.0418684
GO:0031867	EP4 subtype prostaglandin E2 receptor binding	molecular_function	8	FEM1A	1	666	1	15907	0.0418684
GO:1990072	TRAPPIII protein complex	cellular_component	6	TRAPPC8	1	666	1	15907	0.0418684
GO:0050277	sedoheptulokinase activity	molecular_function	7	SHPK	1	666	1	15907	0.0418684
GO:0086024	adenylate cyclase-activating adrenergic receptor signaling pathway involved in positive regulation of heart rate	biological_process	12	PDE4D	1	666	1	15907	0.0418684
GO:0015327	cystine:glutamate antiporter activity	molecular_function	9	SLC7A11	1	666	1	15907	0.0418684
GO:1990791	dorsal root ganglion development	biological_process	7	CTNNB1	1	666	1	15907	0.0418684
GO:0097305	response to alcohol	biological_process	6	H6PD	1	666	1	15907	0.0418684
GO:0060301	positive regulation of cytokine activity	biological_process	9	NRP1	1	666	1	15907	0.0418684
GO:0015130	mevalonate transmembrane transporter activity	molecular_function	8	SLC16A1	1	666	1	15907	0.0418684
GO:0055002	striated muscle cell development	biological_process	7	SDC1	1	666	1	15907	0.0418684
GO:0051089	constitutive protein ectodomain proteolysis	biological_process	10	ADAM10	1	666	1	15907	0.0418684
GO:0061753	substrate localization to autophagosome	biological_process	6	SMURF1	1	666	1	15907	0.0418684
GO:1904998	negative regulation of leukocyte adhesion to arterial endothelial cell	biological_process	10	KLF4	1	666	1	15907	0.0418684
GO:0004590	orotidine-5'-phosphate decarboxylase activity	molecular_function	7	UMPS	1	666	1	15907	0.0418684
GO:0090251	protein localization involved in establishment of planar polarity	biological_process	7	CELSR1	1	666	1	15907	0.0418684
GO:0046525	xylosylprotein 4-beta-galactosyltransferase activity	molecular_function	8	B4GALT7	1	666	1	15907	0.0418684
GO:1990439	MAP kinase serine/threonine phosphatase activity	molecular_function	10	DUSP4	1	666	1	15907	0.0418684
GO:0034752	cytosolic aryl hydrocarbon receptor complex	cellular_component	6	AHR	1	666	1	15907	0.0418684
GO:0007403	glial cell fate determination	biological_process	6	CTNNB1	1	666	1	15907	0.0418684
GO:0072076	nephrogenic mesenchyme development	biological_process	8	FOXD1	1	666	1	15907	0.0418684
GO:1904577	cellular response to tunicamycin	biological_process	7	JAGN1	1	666	1	15907	0.0418684
GO:1902946	protein localization to early endosome	biological_process	9	NRP1	1	666	1	15907	0.0418684
GO:0043048	dolichyl monophosphate biosynthetic process	biological_process	9	DOLK	1	666	1	15907	0.0418684
GO:1900134	negative regulation of renin secretion into blood stream	biological_process	11	F2R	1	666	1	15907	0.0418684
GO:1904531	positive regulation of actin filament binding	biological_process	9	ABL1	1	666	1	15907	0.0418684
GO:1905223	epicardium morphogenesis	biological_process	5	TGFBR1	1	666	1	15907	0.0418684
GO:0071664	catenin-TCF7L2 complex	cellular_component	4	CTNNB1	1	666	1	15907	0.0418684
GO:1904501	positive regulation of chromatin-mediated maintenance of transcription	biological_process	10	CTNNB1	1	666	1	15907	0.0418684
GO:1904796	regulation of core promoter binding	biological_process	8	CTNNB1	1	666	1	15907	0.0418684
GO:0050820	positive regulation of coagulation	biological_process	7	PSEN1	1	666	1	15907	0.0418684
GO:0005008	hepatocyte growth factor-activated receptor activity	molecular_function	10	MET	1	666	1	15907	0.0418684
GO:0015876	acetyl-CoA transport	biological_process	10	SLC33A1	1	666	1	15907	0.0418684
GO:0016073	snRNA metabolic process	biological_process	10	MEPCE	1	666	1	15907	0.0418684
GO:0036179	osteoclast maturation	biological_process	6	FAM20C	1	666	1	15907	0.0418684
GO:0061663	NEDD8 ligase activity	molecular_function	7	MDM2	1	666	1	15907	0.0418684
GO:0086053	AV node cell to bundle of His cell communication by electrical coupling	biological_process	7	GJC1	1	666	1	15907	0.0418684
GO:0015098	molybdate ion transmembrane transporter activity	molecular_function	8	MFSD5	1	666	1	15907	0.0418684
GO:0071561	nucleus-vacuole junction	cellular_component	5	PIK3R4	1	666	1	15907	0.0418684
GO:1904793	regulation of euchromatin binding	biological_process	7	CTNNB1	1	666	1	15907	0.0418684
GO:0008545	JUN kinase kinase activity	molecular_function	10	MAP2K4	1	666	1	15907	0.0418684
GO:1990051	activation of protein kinase C activity	biological_process	13	ABL1	1	666	1	15907	0.0418684
GO:0030128	clathrin coat of endocytic vesicle	cellular_component	9	EPN2	1	666	1	15907	0.0418684
GO:0015790	UDP-xylose transmembrane transport	biological_process	9	SLC35B4	1	666	1	15907	0.0418684
GO:2000317	negative regulation of T-helper 17 type immune response	biological_process	10	SMAD7	1	666	1	15907	0.0418684
GO:0039019	pronephric nephron development	biological_process	6	SEC61A1	1	666	1	15907	0.0418684
GO:0004378	GDP-Man:Man1GlcNAc2-PP-Dol alpha-1,3-mannosyltransferase activity	molecular_function	9	ALG2	1	666	1	15907	0.0418684
GO:0031962	mineralocorticoid receptor binding	molecular_function	9	SMAD3	1	666	1	15907	0.0418684
GO:1901675	negative regulation of histone H3-K27 acetylation	biological_process	12	SIN3A	1	666	1	15907	0.0418684
GO:1904797	negative regulation of core promoter binding	biological_process	9	PSEN1	1	666	1	15907	0.0418684
GO:0047800	cysteamine dioxygenase activity	molecular_function	7	ADO	1	666	1	15907	0.0418684
GO:0032536	regulation of cell projection size	biological_process	6	WNT7B	1	666	1	15907	0.0418684
GO:0021682	nerve maturation	biological_process	6	DAG1	1	666	1	15907	0.0418684
GO:0042766	nucleosome mobilization	biological_process	7	ARID1A	1	666	1	15907	0.0418684
GO:0007014	actin ubiquitination	biological_process	12	TRIM32	1	666	1	15907	0.0418684
GO:0051595	response to methylglyoxal	biological_process	7	SIN3A	1	666	1	15907	0.0418684
GO:0050512	lactosylceramide 4-alpha-galactosyltransferase activity	molecular_function	8	A4GALT	1	666	1	15907	0.0418684
GO:0072492	host cell mitochondrial intermembrane space	cellular_component	7	SCO1	1	666	1	15907	0.0418684
GO:0044128	positive regulation of growth of symbiont in host	biological_process	7	OSBP	1	666	1	15907	0.0418684
GO:0060479	lung cell differentiation	biological_process	6	CTNNB1	1	666	1	15907	0.0418684
GO:0070191	methionine-R-sulfoxide reductase activity	molecular_function	7	MSRB1	1	666	1	15907	0.0418684
GO:2000666	negative regulation of interleukin-13 secretion	biological_process	9	TNFRSF21	1	666	1	15907	0.0418684
GO:0106028	neuron projection retraction	biological_process	8	EPHB2	1	666	1	15907	0.0418684
GO:0034634	glutathione transmembrane transporter activity	molecular_function	8	ABCC1	1	666	1	15907	0.0418684
GO:0060611	mammary gland fat development	biological_process	8	CSF1	1	666	1	15907	0.0418684
GO:0035624	receptor transactivation	biological_process	10	NCOA3	1	666	1	15907	0.0418684
GO:0003205	cardiac chamber development	biological_process	5	ARID1A	1	666	1	15907	0.0418684
GO:0060678	dichotomous subdivision of terminal units involved in ureteric bud branching	biological_process	8	FOXD1	1	666	1	15907	0.0418684
GO:0086020	gap junction channel activity involved in SA node cell-atrial cardiac muscle cell electrical coupling	molecular_function	11	GJC1	1	666	1	15907	0.0418684
GO:0043998	H2A histone acetyltransferase activity	molecular_function	12	NAA40	1	666	1	15907	0.0418684
GO:0043376	regulation of CD8-positive, alpha-beta T cell differentiation	biological_process	11	ZBTB7B	1	666	1	15907	0.0418684
GO:0008079	translation termination factor activity	molecular_function	8	ETF1	1	666	1	15907	0.0418684
GO:0008555	ATPase-coupled chloride transmembrane transporter activity	molecular_function	9	PCYOX1	1	666	1	15907	0.0418684
GO:0021512	spinal cord anterior/posterior patterning	biological_process	7	GDF11	1	666	1	15907	0.0418684
GO:0004671	protein C-terminal S-isoprenylcysteine carboxyl O-methyltransferase activity	molecular_function	10	ICMT	1	666	1	15907	0.0418684
GO:0070586	cell-cell adhesion involved in gastrulation	biological_process	7	RIC8A	1	666	1	15907	0.0418684
GO:0030616	transforming growth factor beta receptor, common-partner cytoplasmic mediator activity	molecular_function	5	SMAD4	1	666	1	15907	0.0418684
GO:0008269	JAK pathway signal transduction adaptor activity	molecular_function	7	SOCS2	1	666	1	15907	0.0418684
GO:0000414	regulation of histone H3-K36 methylation	biological_process	11	NSD1	1	666	1	15907	0.0418684
GO:0060562	epithelial tube morphogenesis	biological_process	7	PRKX	1	666	1	15907	0.0418684
GO:0034775	glutathione transmembrane transport	biological_process	10	ABCC1	1	666	1	15907	0.0418684
GO:0007529	establishment of synaptic specificity at neuromuscular junction	biological_process	6	F2R	1	666	1	15907	0.0418684
GO:0004584	dolichyl-phosphate-mannose-glycolipid alpha-mannosyltransferase activity	molecular_function	8	PIGV	1	666	1	15907	0.0418684
GO:0015689	molybdate ion transport	biological_process	9	MFSD5	1	666	1	15907	0.0418684
GO:0060683	regulation of branching involved in salivary gland morphogenesis by epithelial-mesenchymal signaling	biological_process	7	PDGFA	1	666	1	15907	0.0418684
GO:1990401	embryonic lung development	biological_process	7	PDGFA	1	666	1	15907	0.0418684
GO:0045209	MAPK phosphatase export from nucleus, leptomycin B sensitive	biological_process	13	DUSP16	1	666	1	15907	0.0418684
GO:0002566	somatic diversification of immune receptors via somatic mutation	biological_process	5	ADAR	1	666	1	15907	0.0418684
GO:0035332	positive regulation of hippo signaling	biological_process	10	DLG5	1	666	1	15907	0.0418684
GO:0097344	Rix1 complex	cellular_component	4	TEX10	1	666	1	15907	0.0418684
GO:0002333	transitional one stage B cell differentiation	biological_process	11	ABL1	1	666	1	15907	0.0418684
GO:0061324	canonical Wnt signaling pathway involved in positive regulation of cardiac outflow tract cell proliferation	biological_process	10	CTNNB1	1	666	1	15907	0.0418684
GO:1903572	positive regulation of protein kinase D signaling	biological_process	10	VEGFA	1	666	1	15907	0.0418684
GO:0102704	GDP-Man:Man2GlcNAc2-PP-dolichol alpha-1,6-mannosyltransferase activity	molecular_function	7	ALG2	1	666	1	15907	0.0418684
GO:0071584	negative regulation of zinc ion transmembrane import	biological_process	12	SLC30A1	1	666	1	15907	0.0418684
GO:0015431	glutathione S-conjugate-exporting ATPase activity	molecular_function	10	ABCC1	1	666	1	15907	0.0418684
GO:0001010	RNA polymerase II sequence-specific DNA-binding transcription factor recruiting activity	molecular_function	8	KLF4	1	666	1	15907	0.0418684
GO:1903699	tarsal gland development	biological_process	8	ASH1L	1	666	1	15907	0.0418684
GO:1904782	negative regulation of NMDA glutamate receptor activity	biological_process	10	EPHB2	1	666	1	15907	0.0418684
GO:0072060	outer medullary collecting duct development	biological_process	7	WNT7B	1	666	1	15907	0.0418684
GO:0035112	genitalia morphogenesis	biological_process	5	CTNNB1	1	666	1	15907	0.0418684
GO:0097343	ripoptosome assembly	biological_process	7	RIPK1	1	666	1	15907	0.0418684
GO:0044377	RNA polymerase II proximal promoter sequence-specific DNA binding, bending	molecular_function	11	CEBPG	1	666	1	15907	0.0418684
GO:0035853	chromosome passenger complex localization to spindle midzone	biological_process	8	KLHL21	1	666	1	15907	0.0418684
GO:0000254	C-4 methylsterol oxidase activity	molecular_function	7	MSMO1	1	666	1	15907	0.0418684
GO:2001229	negative regulation of response to gamma radiation	biological_process	7	PRKDC	1	666	1	15907	0.0418684
GO:0051248	negative regulation of protein metabolic process	biological_process	8	LDLR	1	666	1	15907	0.0418684
GO:0001743	optic placode formation	biological_process	6	AXIN1	1	666	1	15907	0.0418684
GO:0021503	neural fold bending	biological_process	6	LUZP1	1	666	1	15907	0.0418684
GO:0034718	SMN-Gemin2 complex	cellular_component	7	GEMIN5	1	666	1	15907	0.0418684
GO:0045137	development of primary sexual characteristics	biological_process	5	CBX2	1	666	1	15907	0.0418684
GO:0045029	UDP-activated nucleotide receptor activity	molecular_function	10	P2RY6	1	666	1	15907	0.0418684
GO:0036335	intestinal stem cell homeostasis	biological_process	7	LGR4	1	666	1	15907	0.0418684
GO:0002739	regulation of cytokine secretion involved in immune response	biological_process	8	ATG5	1	666	1	15907	0.0418684
GO:1903709	uterine gland development	biological_process	6	ASH1L	1	666	1	15907	0.0418684
GO:0009956	radial pattern formation	biological_process	6	NR2F2	1	666	1	15907	0.0418684
GO:0071301	cellular response to vitamin B1	biological_process	8	MDM2	1	666	1	15907	0.0418684
GO:1903053	regulation of extracellular matrix organization	biological_process	7	ABL1	1	666	1	15907	0.0418684
GO:0060566	positive regulation of DNA-templated transcription, termination	biological_process	10	SETX	1	666	1	15907	0.0418684
GO:0072010	glomerular epithelium development	biological_process	9	FOXC1	1	666	1	15907	0.0418684
GO:0016332	establishment or maintenance of polarity of embryonic epithelium	biological_process	5	WNT7B	1	666	1	15907	0.0418684
GO:0070853	myosin VI binding	molecular_function	7	LMTK2	1	666	1	15907	0.0418684
GO:1904238	pericyte cell differentiation	biological_process	6	EPHA2	1	666	1	15907	0.0418684
GO:0043843	ADP-specific glucokinase activity	molecular_function	7	ADPGK	1	666	1	15907	0.0418684
GO:0010743	regulation of macrophage derived foam cell differentiation	biological_process	7	CSF1	1	666	1	15907	0.0418684
GO:0050655	dermatan sulfate proteoglycan metabolic process	biological_process	9	CHST14	1	666	1	15907	0.0418684
GO:0048209	regulation of vesicle targeting, to, from or within Golgi	biological_process	7	GOSR1	1	666	1	15907	0.0418684
GO:0070926	regulation of ATP:ADP antiporter activity	biological_process	8	RIPK1	1	666	1	15907	0.0418684
GO:0000415	negative regulation of histone H3-K36 methylation	biological_process	12	BCOR	1	666	1	15907	0.0418684
GO:1905208	negative regulation of cardiocyte differentiation	biological_process	8	EGFR	1	666	1	15907	0.0418684
GO:0061889	negative regulation of astrocyte activation	biological_process	13	LDLR	1	666	1	15907	0.0418684
GO:0004506	squalene monooxygenase activity	molecular_function	7	SQLE	1	666	1	15907	0.0418684
GO:1990498	mitotic spindle microtubule	cellular_component	9	CLTC	1	666	1	15907	0.0418684
GO:0015822	ornithine transport	biological_process	8	SLC25A29	1	666	1	15907	0.0418684
GO:0086021	SA node cell to atrial cardiac muscle cell communication by electrical coupling	biological_process	7	GJC1	1	666	1	15907	0.0418684
GO:1905040	otic placode development	biological_process	6	NRP1	1	666	1	15907	0.0418684
GO:0099557	trans-synaptic signaling by trans-synaptic complex, modulating synaptic transmission	biological_process	9	EPHB2	1	666	1	15907	0.0418684
GO:1902938	regulation of intracellular calcium activated chloride channel activity	biological_process	9	PRNP	1	666	1	15907	0.0418684
GO:1903400	L-arginine transmembrane transport	biological_process	8	SLC25A29	1	666	1	15907	0.0418684
GO:0072267	metanephric capsule specification	biological_process	7	FOXD1	1	666	1	15907	0.0418684
GO:0061550	cranial ganglion development	biological_process	7	CTNNB1	1	666	1	15907	0.0418684
GO:0071211	protein targeting to vacuole involved in autophagy	biological_process	13	SMURF1	1	666	1	15907	0.0418684
GO:0051780	behavioral response to nutrient	biological_process	4	SLC16A1	1	666	1	15907	0.0418684
GO:2000761	positive regulation of N-terminal peptidyl-lysine acetylation	biological_process	10	SOX4	1	666	1	15907	0.0418684
GO:0060482	lobar bronchus development	biological_process	8	WNT7B	1	666	1	15907	0.0418684
GO:0034753	nuclear aryl hydrocarbon receptor complex	cellular_component	6	AHR	1	666	1	15907	0.0418684
GO:0072213	metanephric capsule development	biological_process	8	FOXD1	1	666	1	15907	0.0418684
GO:0033313	meiotic cell cycle checkpoint	biological_process	5	NSUN2	1	666	1	15907	0.0418684
GO:1904404	response to formaldehyde	biological_process	6	MDM2	1	666	1	15907	0.0418684
GO:0086077	gap junction channel activity involved in AV node cell-bundle of His cell electrical coupling	molecular_function	11	GJC1	1	666	1	15907	0.0418684
GO:0006639	acylglycerol metabolic process	biological_process	8	AGPAT5	1	666	1	15907	0.0418684
GO:0036090	cleavage furrow ingression	biological_process	6	ALKBH4	1	666	1	15907	0.0418684
GO:1901534	positive regulation of hematopoietic progenitor cell differentiation	biological_process	8	FOXC1	1	666	1	15907	0.0418684
GO:0031460	glycine betaine transport	biological_process	11	SLC38A2	1	666	1	15907	0.0418684
GO:2000806	positive regulation of termination of RNA polymerase II transcription, poly(A)-coupled	biological_process	12	SETX	1	666	1	15907	0.0418684
GO:0048840	otolith development	biological_process	5	ATG5	1	666	1	15907	0.0418684
GO:0043062	extracellular structure organization	biological_process	5	TGFBR1	1	666	1	15907	0.0418684
GO:0047936	glucose 1-dehydrogenase [NAD(P)] activity	molecular_function	7	H6PD	1	666	1	15907	0.0418684
GO:1903883	positive regulation of interleukin-17-mediated signaling pathway	biological_process	10	TRIM32	1	666	1	15907	0.0418684
GO:0047220	galactosylxylosylprotein 3-beta-galactosyltransferase activity	molecular_function	8	B3GALT6	1	666	1	15907	0.0418684
GO:0035491	positive regulation of leukotriene production involved in inflammatory response	biological_process	10	SERPINE1	1	666	1	15907	0.0418684
GO:0034602	oxoglutarate dehydrogenase (NAD+) activity	molecular_function	7	OGDH	1	666	1	15907	0.0418684
GO:0003827	alpha-1,3-mannosylglycoprotein 2-beta-N-acetylglucosaminyltransferase activity	molecular_function	8	MGAT1	1	666	1	15907	0.0418684
GO:1904141	positive regulation of microglial cell migration	biological_process	12	CSF1	1	666	1	15907	0.0418684
GO:0008254	3'-nucleotidase activity	molecular_function	9	IMPAD1	1	666	1	15907	0.0418684
GO:0060823	canonical Wnt signaling pathway involved in neural plate anterior/posterior pattern formation	biological_process	9	AXIN1	1	666	1	15907	0.0418684
GO:0072431	signal transduction involved in mitotic G1 DNA damage checkpoint	biological_process	10	PRKDC	1	666	1	15907	0.0418684
GO:0046745	viral capsid secondary envelopment	biological_process	7	IST1	1	666	1	15907	0.0418684
GO:0097489	multivesicular body, internal vesicle lumen	cellular_component	6	EGFR	1	666	1	15907	0.0418684
GO:0006844	acyl carnitine transport	biological_process	10	SLC25A29	1	666	1	15907	0.0418684
GO:0043402	glucocorticoid mediated signaling pathway	biological_process	7	NR3C1	1	666	1	15907	0.0418684
GO:1990575	mitochondrial L-ornithine transmembrane transport	biological_process	9	SLC25A29	1	666	1	15907	0.0418684
GO:2000663	negative regulation of interleukin-5 secretion	biological_process	9	TNFRSF21	1	666	1	15907	0.0418684
GO:1903886	positive regulation of chemokine (C-C motif) ligand 20 production	biological_process	9	TRIM32	1	666	1	15907	0.0418684
GO:1902228	positive regulation of macrophage colony-stimulating factor signaling pathway	biological_process	10	CSF1	1	666	1	15907	0.0418684
GO:0061040	female gonad morphogenesis	biological_process	6	SMAD4	1	666	1	15907	0.0418684
GO:1900036	positive regulation of cellular response to heat	biological_process	7	IER5	1	666	1	15907	0.0418684
GO:0000296	spermine transport	biological_process	9	TAF7	1	666	1	15907	0.0418684
GO:1902378	VEGF-activated neuropilin signaling pathway involved in axon guidance	biological_process	10	NRP1	1	666	1	15907	0.0418684
GO:0042488	positive regulation of odontogenesis of dentin-containing tooth	biological_process	10	CSF1	1	666	1	15907	0.0418684
GO:0001576	globoside biosynthetic process	biological_process	11	A4GALT	1	666	1	15907	0.0418684
GO:0061767	negative regulation of lung blood pressure	biological_process	7	SMAD3	1	666	1	15907	0.0418684
GO:1905305	negative regulation of cardiac myofibril assembly	biological_process	9	SMAD4	1	666	1	15907	0.0418684
GO:1904783	positive regulation of NMDA glutamate receptor activity	biological_process	10	EPHB2	1	666	1	15907	0.0418684
GO:1902480	protein localization to mitotic spindle	biological_process	10	FAM83D	1	666	1	15907	0.0418684
GO:0006049	UDP-N-acetylglucosamine catabolic process	biological_process	8	MGAT1	1	666	1	15907	0.0418684
GO:0005464	UDP-xylose transmembrane transporter activity	molecular_function	8	SLC35B4	1	666	1	15907	0.0418684
GO:0051884	regulation of timing of anagen	biological_process	9	CTNNB1	1	666	1	15907	0.0418684
GO:0008470	isovaleryl-CoA dehydrogenase activity	molecular_function	7	IVD	1	666	1	15907	0.0418684
GO:0001840	neural plate development	biological_process	7	CTNNB1	1	666	1	15907	0.0418684
GO:0003251	positive regulation of cell proliferation involved in heart valve morphogenesis	biological_process	9	SMAD4	1	666	1	15907	0.0418684
GO:1903895	negative regulation of IRE1-mediated unfolded protein response	biological_process	10	BFAR	1	666	1	15907	0.0418684
GO:0046884	follicle-stimulating hormone secretion	biological_process	10	TBX3	1	666	1	15907	0.0418684
GO:0060931	sinoatrial node cell development	biological_process	10	TBX3	1	666	1	15907	0.0418684
GO:0021870	Cajal-Retzius cell differentiation	biological_process	9	PSEN1	1	666	1	15907	0.0418684
GO:0044195	nucleoplasmic reticulum	cellular_component	6	MYC	1	666	1	15907	0.0418684
GO:0072752	cellular response to rapamycin	biological_process	7	LARP1	1	666	1	15907	0.0418684
GO:0090734	site of DNA damage	cellular_component	6	RFWD3	1	666	1	15907	0.0418684
GO:1902038	positive regulation of hematopoietic stem cell differentiation	biological_process	9	FOXC1	1	666	1	15907	0.0418684
GO:0015728	mevalonate transport	biological_process	11	SLC16A1	1	666	1	15907	0.0418684
GO:0008521	acetyl-CoA transmembrane transporter activity	molecular_function	8	SLC33A1	1	666	1	15907	0.0418684
GO:0045186	zonula adherens assembly	biological_process	8	DLG5	1	666	1	15907	0.0418684
GO:0004676	3-phosphoinositide-dependent protein kinase activity	molecular_function	9	PDPK1	1	666	1	15907	0.0418684
GO:0072202	cell differentiation involved in metanephros development	biological_process	7	LGR4	1	666	1	15907	0.0418684
GO:1900369	negative regulation of RNA interference	biological_process	11	ADAR	1	666	1	15907	0.0418684
GO:0010986	positive regulation of lipoprotein particle clearance	biological_process	7	LDLR	1	666	1	15907	0.0418684
GO:0008455	alpha-1,6-mannosylglycoprotein 2-beta-N-acetylglucosaminyltransferase activity	molecular_function	8	MGAT2	1	666	1	15907	0.0418684
GO:0003167	atrioventricular bundle cell differentiation	biological_process	9	TBX3	1	666	1	15907	0.0418684
GO:0016232	HNK-1 sulfotransferase activity	molecular_function	7	CHST10	1	666	1	15907	0.0418684
GO:0097198	histone H3-K36 trimethylation	biological_process	14	SETD2	1	666	1	15907	0.0418684
GO:0030294	receptor signaling protein tyrosine kinase inhibitor activity	molecular_function	9	HYAL2	1	666	1	15907	0.0418684
GO:0035579	specific granule membrane	cellular_component	8	ADAM10;SLC15A4;RAP2B;SLC2A3;DEGS1;CKAP4;PTPRJ	7	666	77	15907	0.0420253
GO:0006091	generation of precursor metabolites and energy	biological_process	5	PHKB;NRF1;OGDH;CEBPA;SCO1	5	666	46	15907	0.0422804
GO:0043034	costamere	cellular_component	5	DAG1;AHNAK2;AHNAK	3	666	19	15907	0.0429573
GO:0031491	nucleosome binding	molecular_function	5	RNF4;ARID1A;MUM1	3	666	19	15907	0.0429573
GO:0016773	phosphotransferase activity, alcohol group as acceptor	molecular_function	6	FAM20B;ADPGK;SHPK	3	666	19	15907	0.0429573
GO:0045862	positive regulation of proteolysis	biological_process	9	OGT;TRIM32;IST1	3	666	19	15907	0.0429573
GO:0030669	clathrin-coated endocytic vesicle membrane	cellular_component	9	FZD2;AP1G1;LDLR;CLTC	4	666	32	15907	0.043263
GO:0030217	T cell differentiation	biological_process	8	PATZ1;SOX4;SP3;CTNNB1	4	666	32	15907	0.043263
GO:2001240	negative regulation of extrinsic apoptotic signaling pathway in absence of ligand	biological_process	10	HSPA1B;EYA4;MCL1;RIPK1	4	666	32	15907	0.043263
GO:0010803	regulation of tumor necrosis factor-mediated signaling pathway	biological_process	9	RIPK1;SPPL2A;HIPK1;IKBKB	4	666	32	15907	0.043263
GO:0045595	regulation of cell differentiation	biological_process	6	RAF1;KLF4;CTNNB1;SOCS3	4	666	32	15907	0.043263
GO:0050918	positive chemotaxis	biological_process	6	NRP1;MET;PTPRJ;VEGFA	4	666	32	15907	0.043263
GO:0097110	scaffold protein binding	molecular_function	5	MDM2;PDE4D;CRK;IKBKB;PANX1	5	666	47	15907	0.0457511
GO:0006839	mitochondrial transport	biological_process	6	SLC25A28;SLC25A43;PSEN1;SLC25A29;SLC25A37	5	666	47	15907	0.0457511
GO:0008360	regulation of cell shape	biological_process	8	BAMBI;VEGFA;MKLN1;CDC42EP4;RHOU;CRK;GNA13;GNA12;ARHGAP35;LIMD1	10	666	130	15907	0.0463956
GO:0007498	mesoderm development	biological_process	6	SMAD4;VEGFA;EXT1;GDF11	4	666	33	15907	0.0476613
GO:0048701	embryonic cranial skeleton morphogenesis	biological_process	8	SETD2;SMAD3;SMAD2;TGFBR1	4	666	33	15907	0.0476613
GO:0060548	negative regulation of cell death	biological_process	7	SOX4;CTNNB1;ADNP2;ATG5;HSPA1B;SMAD4	6	666	63	15907	0.0476805
GO:0030099	myeloid cell differentiation	biological_process	6	KAT6A;PRKX;CEBPA	3	666	20	15907	0.049014
GO:0032465	regulation of cytokinesis	biological_process	8	KLHL21;PIK3R4;BIRC6	3	666	20	15907	0.049014
GO:0043393	regulation of protein binding	biological_process	6	CRK;TGFBR1;PSEN1	3	666	20	15907	0.049014
GO:0005819	spindle	cellular_component	6	MAEA;MAD2L1BP;MAP1S;FAM83D;NR3C1;KLHL21;KIF3B;MID1;INVS;DIDO1;NSUN2;CLTC;SPIN1	13	666	186	15907	0.0492325
GO:0035556	intracellular signal transduction	biological_process	5	NUAK2;SOCS3;SMAD4;CAMKK1;EGFR;DUSP1;RAB40C;ADCY3;CAMK2G;PSKH1;PSEN1;GNA12;PDPK1;TGFBR1;ARHGEF12;TNS3;DLG5;RAF1;SOCS2;ASB13;MC1R;SMAD2;SPSB1;CRKL;GNA13	25	666	420	15907	0.0493506
GO:0004714	transmembrane receptor protein tyrosine kinase activity	molecular_function	9	EGFR;EPHA2;IGF1R;MET;EPHB2	5	666	48	15907	0.0493866
GO:0003007	heart morphogenesis	biological_process	6	ZMIZ1;TBX3;VEGFA;ASXL1;FOXC1	5	666	48	15907	0.0493866
GO:0004674	protein serine/threonine kinase activity	molecular_function	8	STK35;PRKDC;CAMKK1;PDPK1;TRIO;MAP2K4;RAF1;DYRK2;RIPK1;PRKX;HIPK1;LMTK2;RPS6KB1;SIK3;IKBKB;CDK12;NUAK2;CAMK2G;TGFBR1;FAM20C;CDK13;PSKH1;CCNT1;PIK3R4	24	666	400	15907	0.0494851
GO:0042127	regulation of cell population proliferation	biological_process	6	PURA;TNFRSF21;CTNNB1;CEBPA;IER5;ABL2;TNFRSF10B;KLF4;JUND;SMAD4;BIRC6;EGFR;TBX3;ABL1	14	666	205	15907	0.0497619
GO:0005769	early endosome	cellular_component	8	ARF6;SIAH1;NIPA1;SIAH2;F2R;VPS18;TBC1D16;NRP1;RHOB;LMTK2;STX6;LDLR;TMEM127;ATP9A;USP10	15	666	224	15907	0.0499371
GO:0001843	neural tube closure	biological_process	7	ARHGAP35;SETD2;ABL1;FZD6;STIL;CELSR1;ARID1A	7	666	80	15907	0.0499729
GO:0050852	T cell receptor signaling pathway	biological_process	8	PDPK1;TAB2;PIK3CB;BCAR1;IKBKB;PDE4D;PTPRJ;PSEN1;SPPL3;TNFRSF21	10	666	132	15907	0.0505411
GO:0000790	nuclear chromatin	cellular_component	7	USF1;NCOA3;ASXL1;ARID1A;JUND;H2AFX;POGZ;SMAD4;SMAD3;KLF4;CEBPB;SMAD2;SETD3	13	666	187	15907	0.050986
GO:0006886	intracellular protein transport	biological_process	10	VPS39;STX6;RAB3GAP2;GGA3;TNPO1;TBC1D9B;TBC1D16;VPS18;IPO7;CLTC;AP1G1;SYNRG;TBC1D14;RUNDC1;RHOB;IPO5	16	666	244	15907	0.0513628
GO:0051918	negative regulation of fibrinolysis	biological_process	9	USF1;SERPINE1	2	666	9	15907	0.0518286
GO:0045294	alpha-catenin binding	molecular_function	5	ARMC7;CTNNB1	2	666	9	15907	0.0518286
GO:0031053	primary miRNA processing	biological_process	11	SMAD3;SMAD2	2	666	9	15907	0.0518286
GO:0030851	granulocyte differentiation	biological_process	8	SP3;CEBPA	2	666	9	15907	0.0518286
GO:0008385	IkappaB kinase complex	cellular_component	7	ERC1;IKBKB	2	666	9	15907	0.0518286
GO:0010941	regulation of cell death	biological_process	6	NOA1;JUND	2	666	9	15907	0.0518286
GO:0070723	response to cholesterol	biological_process	8	TGFBR1;SMAD2	2	666	9	15907	0.0518286
GO:0035767	endothelial cell chemotaxis	biological_process	10	VEGFA;NRP1	2	666	9	15907	0.0518286
GO:2000001	regulation of DNA damage checkpoint	biological_process	8	FEM1B;RFWD3	2	666	9	15907	0.0518286
GO:0032183	SUMO binding	molecular_function	6	NR3C1;CBX4	2	666	9	15907	0.0518286
GO:0034214	protein hexamerization	biological_process	8	MAT2A;PANX1	2	666	9	15907	0.0518286
GO:1990000	amyloid fibril formation	biological_process	7	MDM2;RIPK1	2	666	9	15907	0.0518286
GO:0035065	regulation of histone acetylation	biological_process	10	PYGO2;TADA2B	2	666	9	15907	0.0518286
GO:0033619	membrane protein proteolysis	biological_process	8	SPPL2A;SPPL3	2	666	9	15907	0.0518286
GO:0030119	AP-type membrane coat adaptor complex	cellular_component	6	AP1G1;AP5B1	2	666	9	15907	0.0518286
GO:0014037	Schwann cell differentiation	biological_process	7	DAG1;NAB1	2	666	9	15907	0.0518286
GO:0043473	pigmentation	biological_process	3	HPS5;MC1R;ATRN;HPS6	4	666	34	15907	0.0522977
GO:0015171	amino acid transmembrane transporter activity	molecular_function	7	SLC38A2;SLC7A1;SLC25A29;SLC7A11	4	666	34	15907	0.0522977
GO:1902042	negative regulation of extrinsic apoptotic signaling pathway via death domain receptors	biological_process	11	TNFRSF10B;RIPK1;SERPINE1;RAF1	4	666	34	15907	0.0522977
GO:0007049	cell cycle	biological_process	4	KLHL9;ANKLE2;DUSP1;NR3C1;CHMP1B;CCNT1;PRNP;URGCP;CDKN2C;ARF6;RPS6KB1;MAEA;WDR6;RBM38;PRCC;SON;CLTC;AHR;SPIN1;AHCTF1;SIAH1;FZR1;E2F3;IST1;USP9X;PPP2R2D;FAM83D;H2AFX;POGZ;BIRC6;MARVELD1;KLHL21;SIAH2;NSUN2;FBXO31	35	666	629	15907	0.0530524
GO:0071230	cellular response to amino acid stimulus	biological_process	7	SH3BP4;EGFR;IPO5;CEBPB;RRAGA	5	666	49	15907	0.0531872
GO:0061630	ubiquitin protein ligase activity	molecular_function	7	UBE3B;MSL2;RNF4;RNF24;BFAR;TRIM32;SMURF1;SIAH1;RNF26;RNF145;MDM2;RNF139;RNF111;TRIP12	14	666	208	15907	0.0549075
GO:0034394	protein localization to cell surface	biological_process	7	ARF6;SMURF1;CTNNB1	3	666	21	15907	0.0554628
GO:0090398	cellular senescence	biological_process	6	KAT6A;H2AFX;TBX3	3	666	21	15907	0.0554628
GO:0071353	cellular response to interleukin-4	biological_process	8	NFIL3;KEAP1;SHPK	3	666	21	15907	0.0554628
GO:0035257	nuclear hormone receptor binding	molecular_function	7	CTNNB1;NCOA3;NCOA7	3	666	21	15907	0.0554628
GO:0016922	nuclear receptor binding	molecular_function	8	NCOA3;JUND;ARID1A	3	666	21	15907	0.0554628
GO:0048593	camera-type eye morphogenesis	biological_process	8	EPHB2;VEGFA;GDF11	3	666	21	15907	0.0554628
GO:0051894	positive regulation of focal adhesion assembly	biological_process	9	VEGFA;PTPRJ;SMAD3	3	666	21	15907	0.0554628
GO:0060999	positive regulation of dendritic spine development	biological_process	13	ZMYND8;DLG5;PSEN1	3	666	21	15907	0.0554628
GO:1902895	positive regulation of pri-miRNA transcription by RNA polymerase II	biological_process	11	SMAD3;TEAD1;SMAD6	3	666	21	15907	0.0554628
GO:0048511	rhythmic process	biological_process	3	SETX;OGT;BHLHE40;AHR;RAI1;PRKDC;NFIL3;SIN3A;LGR4	9	666	117	15907	0.0569416
GO:0017112	Rab guanyl-nucleotide exchange factor activity	molecular_function	9	TRAPPC8;RAB3GAP2;SMCR8;DENND5B;DENND5A	5	666	50	15907	0.0571532
GO:0006487	protein N-linked glycosylation	biological_process	10	MGAT2;RPN2;PMM2;B4GALT7	4	666	35	15907	0.0571707
GO:0001541	ovarian follicle development	biological_process	6	CEBPB;FOXC1;SMAD4;VEGFA	4	666	35	15907	0.0571707
GO:0031463	Cul3-RING ubiquitin ligase complex	cellular_component	7	KLHL9;KLHL36;KLHL18;KEAP1;KCTD2;KLHL21	6	666	66	15907	0.0575205
GO:0005975	carbohydrate metabolic process	biological_process	5	B4GALT5;H6PD;HYAL2;POFUT1;CHST3;B4GALT7;ADPGK;MGAT1;ALDH1B1;SLC2A3;SHPK;CHST10;CHST14;PHKB	14	666	210	15907	0.0585335
GO:0001889	liver development	biological_process	7	CEBPB;ARF6;CEBPA;EGFR;CEBPG;SMAD3;SP3	7	666	83	15907	0.0588116
GO:0017137	Rab GTPase binding	molecular_function	9	RUNDC1;RAB3GAP2;ERC1;TBC1D16;DENND5A;HPS6;TBC1D14;TBC1D9B;TMEM127;AP1G1	10	666	136	15907	0.0595558
GO:0043231	intracellular membrane-bounded organelle	cellular_component	5	SIAH2;TGFBR1;PRNP;HPS6;TBC1D14;GOLPH3;GPBP1;ALDH1B1;GPRC5A;HSPA13;H6PD;SLC16A1;SLC7A11;ATP2B1;KANSL3;CEBPA;GDF11;PIK3R4;IST1;ZMIZ1;NCEH1;CYP1B1;AP1G1;ZNF638;ZRANB1;BIRC6;SQLE;SPPL3;SPPL2A;PEX13;MAML1;POLR3H;EPN2;IGF1R;BYSL;IRS1;IQSEC1;PLA2G15	38	666	699	15907	0.0599768
GO:0042147	retrograde transport, endosome to Golgi	biological_process	8	CLTC;DENND5A;RAB9A;ERC1;STX6;GOSR1	6	666	67	15907	0.0610513
GO:0018107	peptidyl-threonine phosphorylation	biological_process	10	PDPK1;CAMK2G;CAMKK1;TGFBR1;PSKH1;LMTK2	6	666	67	15907	0.0610513
GO:0043123	positive regulation of I-kappaB kinase/NF-kappaB signaling	biological_process	10	CANT1;CTNNB1;TNFRSF10B;MUL1;PPM1A;IKBKB;F2R;RIPK1;TRIM32;ABL1;TAB2	11	666	155	15907	0.0611844
GO:0050729	positive regulation of inflammatory response	biological_process	9	LDLR;SERPINE1;EGFR;IL17RA;HYAL2	5	666	51	15907	0.0612844
GO:0001837	epithelial to mesenchymal transition	biological_process	7	FAM83D;TGFBR1;CTNNB1;DLG5	4	666	36	15907	0.0622782
GO:0045740	positive regulation of DNA replication	biological_process	10	MAP2K4;IGF1R;PDGFA;EGFR	4	666	36	15907	0.0622782
GO:0006493	protein O-linked glycosylation	biological_process	10	POFUT1;OGT;DAG1;GALNT10	4	666	36	15907	0.0622782
GO:0032757	positive regulation of interleukin-8 production	biological_process	8	RIPK1;HSPA1B;SERPINE1	3	666	22	15907	0.062293
GO:0045736	negative regulation of cyclin-dependent protein serine/threonine kinase activity	biological_process	13	CDKN2C;NR2F2;CEBPA	3	666	22	15907	0.062293
GO:0000188	inactivation of MAPK activity	biological_process	13	DUSP16;DUSP1;DUSP4	3	666	22	15907	0.062293
GO:0008409	5'-3' exonuclease activity	molecular_function	8	FEN1;DCLRE1B	2	666	10	15907	0.063028
GO:0071711	basement membrane organization	biological_process	7	DAG1;RIC8A	2	666	10	15907	0.063028
GO:0045047	protein targeting to ER	biological_process	12	SEC61A1;PMM2	2	666	10	15907	0.063028
GO:0048660	regulation of smooth muscle cell proliferation	biological_process	7	CTNNB1;PRKDC	2	666	10	15907	0.063028
GO:0060394	negative regulation of pathway-restricted SMAD protein phosphorylation	biological_process	11	SMAD6;SMAD7	2	666	10	15907	0.063028
GO:0010470	regulation of gastrulation	biological_process	7	PHLDB2;DAG1	2	666	10	15907	0.063028
GO:0070016	armadillo repeat domain binding	molecular_function	6	CHD8;AXIN1	2	666	10	15907	0.063028
GO:0051272	positive regulation of cellular component movement	biological_process	7	VEGFA;TGFBR1	2	666	10	15907	0.063028
GO:0014894	response to denervation involved in regulation of muscle adaptation	biological_process	7	MTMR4;DAG1	2	666	10	15907	0.063028
GO:0042301	phosphate ion binding	molecular_function	6	NCEH1;CHST14	2	666	10	15907	0.063028
GO:1904903	ESCRT III complex disassembly	biological_process	8	CHMP1B;IST1	2	666	10	15907	0.063028
GO:2001020	regulation of response to DNA damage stimulus	biological_process	7	MCL1;ABL1	2	666	10	15907	0.063028
GO:0051292	nuclear pore complex assembly	biological_process	8	AHCTF1;NUP153	2	666	10	15907	0.063028
GO:0015248	sterol transporter activity	molecular_function	5	OSBPL2;OSBP	2	666	10	15907	0.063028
GO:0019725	cellular homeostasis	biological_process	4	ATG5;MCL1	2	666	10	15907	0.063028
GO:0045780	positive regulation of bone resorption	biological_process	9	TFRC;EGFR	2	666	10	15907	0.063028
GO:0048762	mesenchymal cell differentiation	biological_process	6	TGFBR1;FOXC1	2	666	10	15907	0.063028
GO:0031571	mitotic G1 DNA damage checkpoint	biological_process	9	RFWD3;FBXO31	2	666	10	15907	0.063028
GO:0042118	endothelial cell activation	biological_process	5	TGFBR1;SMAD4	2	666	10	15907	0.063028
GO:0090543	Flemming body	cellular_component	4	ARF6;IST1	2	666	10	15907	0.063028
GO:0006473	protein acetylation	biological_process	10	KAT6A;ING5	2	666	10	15907	0.063028
GO:0048485	sympathetic nervous system development	biological_process	6	SOX4;NRP1	2	666	10	15907	0.063028
GO:0044877	protein-containing complex binding	molecular_function	4	EPHB2;DCLRE1B	2	666	10	15907	0.063028
GO:2000484	positive regulation of interleukin-8 secretion	biological_process	9	F2R;HYAL2	2	666	10	15907	0.063028
GO:0016442	RISC complex	cellular_component	6	LIMD1;DDX6	2	666	10	15907	0.063028
GO:0009410	response to xenobiotic stimulus	biological_process	5	AHR;AHRR	2	666	10	15907	0.063028
GO:0021675	nerve development	biological_process	5	DAG1;NRP1	2	666	10	15907	0.063028
GO:0050927	positive regulation of positive chemotaxis	biological_process	9	VEGFA;SMAD3	2	666	10	15907	0.063028
GO:0005741	mitochondrial outer membrane	cellular_component	6	MUL1;STARD7;TOMM40L;BRI3BP;AKAP1;RPS6KB1;AMBRA1;AGPAT5;MCL1;PI4KB;RAF1	11	666	156	15907	0.0634694
GO:0007264	small GTPase mediated signal transduction	biological_process	6	GNA12;RHOBTB2;SIAH2;RHOF;ARF6;BCAR3;RHOU;RHOV;GNA13;MFHAS1;RHOB	11	666	156	15907	0.0634694
GO:0007169	transmembrane receptor protein tyrosine kinase signaling pathway	biological_process	7	EGFR;ABL2;EPHA2;PIK3CB;MET;CSF1;IGF1R;EPHB2	8	666	102	15907	0.064093
GO:0007219	Notch signaling pathway	biological_process	6	PSEN1;CEBPA;POFUT1;MYC;FOXC1;ADAM10;MAML1;CHAC1	8	666	102	15907	0.064093
GO:0030335	positive regulation of cell migration	biological_process	8	ADAM10;CSF1;BCAR1;VEGFA;IGF1R;TGFBR1;TRIM32;PDGFA;EGFR;F2R;ITGA5;SMAD3	12	666	175	15907	0.0642435
GO:0006369	termination of RNA polymerase II transcription	biological_process	9	PCF11;LSM10;WDR33;SETX;CSTF2T;CSTF1	6	666	68	15907	0.0647077
GO:0051087	chaperone binding	molecular_function	5	SACS;OGDH;UBL4A;DNAJB1;BAG5;PRNP;TBCC	7	666	85	15907	0.0652063
GO:0032922	circadian regulation of gene expression	biological_process	5	RAI1;LGR4;AHR;BHLHE40;OGT	5	666	52	15907	0.0655802
GO:0051056	regulation of small GTPase mediated signal transduction	biological_process	9	ARHGAP21;ARHGEF12;RHOU;RHOBTB2;RHOF;GNA13;TRIO;RHOV;ARHGAP35;RHOB	10	666	139	15907	0.0669634
GO:0051281	positive regulation of release of sequestered calcium ion into cytosol	biological_process	15	ABL1;PDPK1;F2R	3	666	23	15907	0.0694926
GO:0033137	negative regulation of peptidyl-serine phosphorylation	biological_process	11	PDE4D;DDIT4;SMAD7	3	666	23	15907	0.0694926
GO:0055088	lipid homeostasis	biological_process	7	THADA;CEBPA;USF1	3	666	23	15907	0.0694926
GO:0046934	phosphatidylinositol-4,5-bisphosphate 3-kinase activity	molecular_function	8	IRS1;PIK3CB;PDGFA;MET;EGFR	5	666	53	15907	0.0700401
GO:0000979	RNA polymerase II core promoter sequence-specific DNA binding	molecular_function	10	CEBPB;SP3;CTNNB1;NSD1;NFIL3	5	666	53	15907	0.0700401
GO:0045860	positive regulation of protein kinase activity	biological_process	11	TAB2;DAG1;PSEN1;CAMKK1;CSF1	5	666	53	15907	0.0700401
GO:0048010	vascular endothelial growth factor receptor signaling pathway	biological_process	8	PIK3CB;VEGFA;BCAR1;CRK;FOXC1;NRP1	6	666	70	15907	0.0723978
GO:0001658	branching involved in ureteric bud morphogenesis	biological_process	7	CTNNB1;FOXD1;SMAD4;MYC	4	666	38	15907	0.0731858
GO:0032526	response to retinoic acid	biological_process	6	DUSP1;ASXL1;SLC10A3;KLF4	4	666	38	15907	0.0731858
GO:0008333	endosome to lysosome transport	biological_process	8	VPS18;RHOB;FAM160A2;VPS39	4	666	38	15907	0.0731858
GO:0005768	endosome	cellular_component	7	GGA3;USP10;HPS6;GOLPH3;PLEKHF2;TFRC;LDLR;BIRC6;NIPA1;RAP2B;CHMP1B;RHOB;CLTC;VOPP1;RHOV;AMOTL2;SNX19;VPS18;PI4KB;EGFR;SPPL2A;BACE2;RAB40C;VPS39;ARF6;UBAP1;CRKL;TGFBR1;RAB9A;ATP9A;PIK3R4	31	666	564	15907	0.0743542
GO:0019827	stem cell population maintenance	biological_process	4	CTNNB1;ARID1A;TBX3;KLF4;DDX6	5	666	54	15907	0.0746629
GO:0034122	negative regulation of toll-like receptor signaling pathway	biological_process	7	PDPK1;LGR4	2	666	11	15907	0.074952
GO:0060055	angiogenesis involved in wound healing	biological_process	6	PIK3CB;DAG1	2	666	11	15907	0.074952
GO:0045725	positive regulation of glycogen biosynthetic process	biological_process	11	DYRK2;IRS1	2	666	11	15907	0.074952
GO:0001967	suckling behavior	biological_process	5	UBE2Q1;PEX13	2	666	11	15907	0.074952
GO:1900273	positive regulation of long-term synaptic potentiation	biological_process	9	EPHB2;STAU1	2	666	11	15907	0.074952
GO:0060389	pathway-restricted SMAD protein phosphorylation	biological_process	10	TGFBR1;SMAD7	2	666	11	15907	0.074952
GO:0007252	I-kappaB phosphorylation	biological_process	10	IKBKB;ERC1	2	666	11	15907	0.074952
GO:0008376	acetylgalactosaminyltransferase activity	molecular_function	7	CHPF2;CHSY1	2	666	11	15907	0.074952
GO:0090161	Golgi ribbon formation	biological_process	7	GOLPH3;STX6	2	666	11	15907	0.074952
GO:0006636	unsaturated fatty acid biosynthetic process	biological_process	11	ELOVL6;DEGS1	2	666	11	15907	0.074952
GO:0060993	kidney morphogenesis	biological_process	6	PRKX;SOX4	2	666	11	15907	0.074952
GO:0030123	AP-3 adaptor complex	cellular_component	7	VPS18;VPS39	2	666	11	15907	0.074952
GO:0010469	regulation of signaling receptor activity	biological_process	8	SERPINE1;PDE4D	2	666	11	15907	0.074952
GO:0097504	Gemini of coiled bodies	cellular_component	8	GEMIN5;GEMIN4	2	666	11	15907	0.074952
GO:0045945	positive regulation of transcription by RNA polymerase III	biological_process	10	CEBPA;CHD8	2	666	11	15907	0.074952
GO:0002089	lens morphogenesis in camera-type eye	biological_process	5	BCAR3;CTNNB1	2	666	11	15907	0.074952
GO:0030324	lung development	biological_process	6	CEBPA;CTNNB1;VEGFA;WNT7B;SMAD2;SP3;EGFR	7	666	88	15907	0.0755568
GO:0010033	response to organic substance	biological_process	5	DUSP1;SLC10A3;KLF4;BTG2;SQLE;RPS6KB1;SDC1	7	666	88	15907	0.0755568
GO:0007275	multicellular organism development	biological_process	4	POGK;PDGFA;LIMD1;EYA4;BTBD7;WNT7B;TNFRSF10B;AXIN1;AMBRA1;PRKX;TBX3;FRAT2;CELSR1;CDK13;MC1R;MCL1;SIX5;RNF111;ZFX;SIAH2;SPIN1;PITX1;CAMK2G;ELF3;NXN;GPR161;RAF1;EPHB2;FZD2;DONSON;ERC1;ZBTB7B;NRP1;FZD6;SIAH1;FOXK1;TMEM2;KCTD15;STIL;LGR4;EGFR;CEBPA;RHOB;EPHA2;ZNF217;INVS;ZFP36L2;VEGFA	48	666	929	15907	0.0762985
GO:0032436	positive regulation of proteasomal ubiquitin-dependent protein catabolic process	biological_process	12	CEBPA;SMAD7;MDM2;PSEN1;KEAP1;TRIB1	6	666	71	15907	0.0764308
GO:0043154	negative regulation of cysteine-type endopeptidase activity involved in apoptotic process	biological_process	10	KLF4;RAF1;TNFRSF10B;VEGFA;SIAH2;MDM2	6	666	71	15907	0.0764308
GO:0043425	bHLH transcription factor binding	molecular_function	7	SMAD3;BHLHE40;USF1	3	666	24	15907	0.0770487
GO:0034383	low-density lipoprotein particle clearance	biological_process	5	NCEH1;LDLR;CLTC	3	666	24	15907	0.0770487
GO:0035116	embryonic hindlimb morphogenesis	biological_process	8	CTNNB1;TBX3;PITX1	3	666	24	15907	0.0770487
GO:0030332	cyclin binding	molecular_function	5	CDK12;FBXO31;CDK13	3	666	24	15907	0.0770487
GO:0005719	nuclear euchromatin	cellular_component	8	HIST1H1C;KLF4;CTNNB1	3	666	24	15907	0.0770487
GO:2000377	regulation of reactive oxygen species metabolic process	biological_process	7	ATG5;RIPK1;CYP1B1	3	666	24	15907	0.0770487
GO:0030001	metal ion transport	biological_process	8	SLC39A14;SLC39A9;SLC39A11	3	666	24	15907	0.0770487
GO:0036092	phosphatidylinositol-3-phosphate biosynthetic process	biological_process	11	PIK3CB;PIK3R4;SYNJ2;IRS1	4	666	39	15907	0.078979
GO:0006865	amino acid transport	biological_process	10	SLC7A1;SLC7A11;SLC38A2;SLC25A29	4	666	39	15907	0.078979
GO:0010494	cytoplasmic stress granule	cellular_component	8	STAU1;DDX6;LARP1;NUFIP2	4	666	39	15907	0.078979
GO:0030177	positive regulation of Wnt signaling pathway	biological_process	9	SOX4;ZRANB1;SPIN1;PPM1A	4	666	39	15907	0.078979
GO:0009986	cell surface	cellular_component	4	SDC1;FZD6;LRFN4;F2R;BACE2;TNFRSF10B;PDGFA;RPS6KB1;SLC7A11;EGFR;LRRC8A;ITGA5;PTPRJ;TPBG;TGFBR1;NRP1;PSEN1;EPHA2;MET;PRNP;ANTXR1;ADAM10;VEGFA;TFRC;HYAL2;LDLR	26	666	463	15907	0.0792709
GO:0019901	protein kinase binding	molecular_function	7	ERRFI1;BAG5;CDK13;CLTC;MAML1;FAM83D;CCNT1;SMCR8;TBC1D14;SMAD3;IKBKB;CDK12;CTNNB1;BCAR1;AXIN1;PDPK1;SLC12A7;ADAM10;USF1;EGFR;CDKN2C;PTPRJ	22	666	382	15907	0.0818711
GO:0071709	membrane assembly	biological_process	6	SPTBN1	1	666	2	15907	0.0819863
GO:0005006	epidermal growth factor-activated receptor activity	molecular_function	10	EGFR	1	666	2	15907	0.0819863
GO:0061290	canonical Wnt signaling pathway involved in metanephric kidney development	biological_process	9	LGR4	1	666	2	15907	0.0819863
GO:0002638	negative regulation of immunoglobulin production	biological_process	9	PRKDC	1	666	2	15907	0.0819863
GO:0033577	protein glycosylation in endoplasmic reticulum	biological_process	10	ALG2	1	666	2	15907	0.0819863
GO:1904835	dorsal root ganglion morphogenesis	biological_process	7	NRP1	1	666	2	15907	0.0819863
GO:1903373	positive regulation of endoplasmic reticulum tubular network organization	biological_process	9	RAB3GAP2	1	666	2	15907	0.0819863
GO:0048144	fibroblast proliferation	biological_process	4	WNT7B	1	666	2	15907	0.0819863
GO:0006481	C-terminal protein methylation	biological_process	11	ICMT	1	666	2	15907	0.0819863
GO:0038158	granulocyte colony-stimulating factor signaling pathway	biological_process	7	JAGN1	1	666	2	15907	0.0819863
GO:1990502	dense core granule maturation	biological_process	6	SNX19	1	666	2	15907	0.0819863
GO:0060560	developmental growth involved in morphogenesis	biological_process	5	WNT7B	1	666	2	15907	0.0819863
GO:0097722	sperm motility	biological_process	4	ASH1L	1	666	2	15907	0.0819863
GO:0031501	mannosyltransferase complex	cellular_component	5	PIGV	1	666	2	15907	0.0819863
GO:0046922	peptide-O-fucosyltransferase activity	molecular_function	8	POFUT1	1	666	2	15907	0.0819863
GO:0009583	detection of light stimulus	biological_process	7	OPN3	1	666	2	15907	0.0819863
GO:1903670	regulation of sprouting angiogenesis	biological_process	8	TMEM2	1	666	2	15907	0.0819863
GO:0019883	antigen processing and presentation of endogenous antigen	biological_process	5	ATG5	1	666	2	15907	0.0819863
GO:0043183	vascular endothelial growth factor receptor 1 binding	molecular_function	8	VEGFA	1	666	2	15907	0.0819863
GO:0003408	optic cup formation involved in camera-type eye development	biological_process	5	ARID1A	1	666	2	15907	0.0819863
GO:0016320	endoplasmic reticulum membrane fusion	biological_process	8	VCPIP1	1	666	2	15907	0.0819863
GO:0003726	double-stranded RNA adenosine deaminase activity	molecular_function	8	ADAR	1	666	2	15907	0.0819863
GO:0046338	phosphatidylethanolamine catabolic process	biological_process	10	PLA2G15	1	666	2	15907	0.0819863
GO:0032422	purine-rich negative regulatory element binding	molecular_function	8	PURA	1	666	2	15907	0.0819863
GO:0044336	canonical Wnt signaling pathway involved in negative regulation of apoptotic process	biological_process	9	CTNNB1	1	666	2	15907	0.0819863
GO:0090169	regulation of spindle assembly	biological_process	9	RNF4	1	666	2	15907	0.0819863
GO:0036488	CHOP-C/EBP complex	cellular_component	7	CEBPB	1	666	2	15907	0.0819863
GO:0001735	prenylcysteine oxidase activity	molecular_function	7	PCYOX1	1	666	2	15907	0.0819863
GO:0014740	negative regulation of muscle hyperplasia	biological_process	8	KLF4	1	666	2	15907	0.0819863
GO:1902992	negative regulation of amyloid precursor protein catabolic process	biological_process	9	PRNP	1	666	2	15907	0.0819863
GO:0072033	renal vesicle formation	biological_process	5	CTNNB1	1	666	2	15907	0.0819863
GO:0070435	Shc-EGFR complex	cellular_component	6	EGFR	1	666	2	15907	0.0819863
GO:0060545	positive regulation of necroptotic process	biological_process	10	RIPK1	1	666	2	15907	0.0819863
GO:0010512	negative regulation of phosphatidylinositol biosynthetic process	biological_process	10	PDGFA	1	666	2	15907	0.0819863
GO:1990907	beta-catenin-TCF complex	cellular_component	7	CTNNB1	1	666	2	15907	0.0819863
GO:0004478	methionine adenosyltransferase activity	molecular_function	6	MAT2A	1	666	2	15907	0.0819863
GO:0070698	type I activin receptor binding	molecular_function	9	SMAD6	1	666	2	15907	0.0819863
GO:0045684	positive regulation of epidermis development	biological_process	7	TMEM79	1	666	2	15907	0.0819863
GO:1900408	negative regulation of cellular response to oxidative stress	biological_process	7	NCOA7	1	666	2	15907	0.0819863
GO:0004615	phosphomannomutase activity	molecular_function	7	PMM2	1	666	2	15907	0.0819863
GO:0061047	positive regulation of branching involved in lung morphogenesis	biological_process	9	CTNNB1	1	666	2	15907	0.0819863
GO:0035034	histone acetyltransferase regulator activity	molecular_function	5	PYGO2	1	666	2	15907	0.0819863
GO:0060488	orthogonal dichotomous subdivision of terminal units involved in lung branching morphogenesis	biological_process	9	CELSR1	1	666	2	15907	0.0819863
GO:0043370	regulation of CD4-positive, alpha-beta T cell differentiation	biological_process	11	ZBTB7B	1	666	2	15907	0.0819863
GO:1901660	calcium ion export	biological_process	11	ATP2B1	1	666	2	15907	0.0819863
GO:1902532	negative regulation of intracellular signal transduction	biological_process	9	DDIT4	1	666	2	15907	0.0819863
GO:0035517	PR-DUB complex	cellular_component	5	ASXL1	1	666	2	15907	0.0819863
GO:0099553	trans-synaptic signaling by endocannabinoid, modulating synaptic transmission	biological_process	10	F2R	1	666	2	15907	0.0819863
GO:0061097	regulation of protein tyrosine kinase activity	biological_process	11	RAP2B	1	666	2	15907	0.0819863
GO:0060319	primitive erythrocyte differentiation	biological_process	8	VEGFA	1	666	2	15907	0.0819863
GO:0008441	3'(2'),5'-bisphosphate nucleotidase activity	molecular_function	9	IMPAD1	1	666	2	15907	0.0819863
GO:1900275	negative regulation of phospholipase C activity	biological_process	10	ABL1	1	666	2	15907	0.0819863
GO:0072182	regulation of nephron tubule epithelial cell differentiation	biological_process	9	CTNNB1	1	666	2	15907	0.0819863
GO:0000098	sulfur amino acid catabolic process	biological_process	10	ADO	1	666	2	15907	0.0819863
GO:0045645	positive regulation of eosinophil differentiation	biological_process	9	TRIB1	1	666	2	15907	0.0819863
GO:0004756	selenide, water dikinase activity	molecular_function	7	SEPHS2	1	666	2	15907	0.0819863
GO:0033484	nitric oxide homeostasis	biological_process	8	ADNP	1	666	2	15907	0.0819863
GO:0001147	transcription termination site sequence-specific DNA binding	molecular_function	9	SETX	1	666	2	15907	0.0819863
GO:0004345	glucose-6-phosphate dehydrogenase activity	molecular_function	7	H6PD	1	666	2	15907	0.0819863
GO:1990168	protein K33-linked deubiquitination	biological_process	10	ZRANB1	1	666	2	15907	0.0819863
GO:0048256	flap endonuclease activity	molecular_function	9	FEN1	1	666	2	15907	0.0819863
GO:1900224	positive regulation of nodal signaling pathway involved in determination of lateral mesoderm left/right asymmetry	biological_process	11	SMAD2	1	666	2	15907	0.0819863
GO:0002930	trabecular meshwork development	biological_process	6	CYP1B1	1	666	2	15907	0.0819863
GO:0042284	sphingolipid delta-4 desaturase activity	molecular_function	6	DEGS1	1	666	2	15907	0.0819863
GO:0045053	protein retention in Golgi apparatus	biological_process	7	GOLPH3	1	666	2	15907	0.0819863
GO:1905664	regulation of calcium ion import across plasma membrane	biological_process	7	PRNP	1	666	2	15907	0.0819863
GO:2000098	negative regulation of smooth muscle cell-matrix adhesion	biological_process	9	SERPINE1	1	666	2	15907	0.0819863
GO:0072282	metanephric nephron tubule morphogenesis	biological_process	10	LGR4	1	666	2	15907	0.0819863
GO:1990535	neuron projection maintenance	biological_process	8	PRNP	1	666	2	15907	0.0819863
GO:0060596	mammary placode formation	biological_process	6	TBX3	1	666	2	15907	0.0819863
GO:0061441	renal artery morphogenesis	biological_process	8	NRP1	1	666	2	15907	0.0819863
GO:0034750	Scrib-APC-beta-catenin complex	cellular_component	4	CTNNB1	1	666	2	15907	0.0819863
GO:0030427	site of polarized growth	cellular_component	4	FRYL	1	666	2	15907	0.0819863
GO:0060352	cell adhesion molecule production	biological_process	4	GOLPH3	1	666	2	15907	0.0819863
GO:0016260	selenocysteine biosynthetic process	biological_process	12	SEPHS2	1	666	2	15907	0.0819863
GO:0060489	planar dichotomous subdivision of terminal units involved in lung branching morphogenesis	biological_process	9	CELSR1	1	666	2	15907	0.0819863
GO:0071650	negative regulation of chemokine (C-C motif) ligand 5 production	biological_process	9	MUL1	1	666	2	15907	0.0819863
GO:0046832	negative regulation of RNA export from nucleus	biological_process	9	NUP153	1	666	2	15907	0.0819863
GO:0003365	establishment of cell polarity involved in ameboidal cell migration	biological_process	6	AMOTL1	1	666	2	15907	0.0819863
GO:0045659	negative regulation of neutrophil differentiation	biological_process	11	TRIB1	1	666	2	15907	0.0819863
GO:0002945	cyclin K-CDK13 complex	cellular_component	6	CDK13	1	666	2	15907	0.0819863
GO:0005157	macrophage colony-stimulating factor receptor binding	molecular_function	7	CSF1	1	666	2	15907	0.0819863
GO:0048627	myoblast development	biological_process	6	SDC1	1	666	2	15907	0.0819863
GO:1990666	PCSK9-LDLR complex	cellular_component	4	LDLR	1	666	2	15907	0.0819863
GO:0004382	guanosine-diphosphatase activity	molecular_function	9	CANT1	1	666	2	15907	0.0819863
GO:0045408	regulation of interleukin-6 biosynthetic process	biological_process	8	CEBPB	1	666	2	15907	0.0819863
GO:0021761	limbic system development	biological_process	6	TBX3	1	666	2	15907	0.0819863
GO:1990682	CSF1-CSF1R complex	cellular_component	4	CSF1	1	666	2	15907	0.0819863
GO:0019087	transformation of host cell by virus	biological_process	8	HYAL2	1	666	2	15907	0.0819863
GO:0014733	regulation of skeletal muscle adaptation	biological_process	7	CAMK2G	1	666	2	15907	0.0819863
GO:0072268	pattern specification involved in metanephros development	biological_process	6	FOXD1	1	666	2	15907	0.0819863
GO:0035963	cellular response to interleukin-13	biological_process	8	SHPK	1	666	2	15907	0.0819863
GO:0097363	protein O-GlcNAc transferase activity	molecular_function	7	OGT	1	666	2	15907	0.0819863
GO:0097187	dentinogenesis	biological_process	8	FAM20C	1	666	2	15907	0.0819863
GO:0090541	MIT domain binding	molecular_function	6	IST1	1	666	2	15907	0.0819863
GO:0060928	atrioventricular node cell development	biological_process	10	MAML1	1	666	2	15907	0.0819863
GO:0003105	negative regulation of glomerular filtration	biological_process	9	F2R	1	666	2	15907	0.0819863
GO:0010899	regulation of phosphatidylcholine catabolic process	biological_process	7	LDLR	1	666	2	15907	0.0819863
GO:0003169	coronary vein morphogenesis	biological_process	8	VEGFA	1	666	2	15907	0.0819863
GO:0035441	cell migration involved in vasculogenesis	biological_process	7	SETD2	1	666	2	15907	0.0819863
GO:0004649	poly(ADP-ribose) glycohydrolase activity	molecular_function	7	ADPRHL2	1	666	2	15907	0.0819863
GO:2000342	negative regulation of chemokine (C-X-C motif) ligand 2 production	biological_process	9	KLF4	1	666	2	15907	0.0819863
GO:0060260	regulation of transcription initiation from RNA polymerase II promoter	biological_process	10	TAF7	1	666	2	15907	0.0819863
GO:0071955	recycling endosome to Golgi transport	biological_process	9	TBC1D14	1	666	2	15907	0.0819863
GO:0065001	specification of axis polarity	biological_process	5	BCOR	1	666	2	15907	0.0819863
GO:0097102	endothelial tip cell fate specification	biological_process	8	NRP1	1	666	2	15907	0.0819863
GO:0060977	coronary vasculature morphogenesis	biological_process	7	SETD2	1	666	2	15907	0.0819863
GO:0043006	activation of phospholipase A2 activity by calcium-mediated signaling	biological_process	8	EGFR	1	666	2	15907	0.0819863
GO:1901898	negative regulation of relaxation of cardiac muscle	biological_process	8	PDE4D	1	666	2	15907	0.0819863
GO:0001134	transcription regulator recruiting activity	molecular_function	6	TEAD1	1	666	2	15907	0.0819863
GO:0035250	UDP-galactosyltransferase activity	molecular_function	7	B3GALT6	1	666	2	15907	0.0819863
GO:0046890	regulation of lipid biosynthetic process	biological_process	7	MID1IP1	1	666	2	15907	0.0819863
GO:0048534	hematopoietic or lymphoid organ development	biological_process	6	ASXL1	1	666	2	15907	0.0819863
GO:1990569	UDP-N-acetylglucosamine transmembrane transport	biological_process	9	SLC35B4	1	666	2	15907	0.0819863
GO:0071149	TEAD-2-YAP complex	cellular_component	7	YAP1	1	666	2	15907	0.0819863
GO:1990034	calcium ion export across plasma membrane	biological_process	12	ATP2B1	1	666	2	15907	0.0819863
GO:0055077	gap junction hemi-channel activity	molecular_function	8	PANX1	1	666	2	15907	0.0819863
GO:0046466	membrane lipid catabolic process	biological_process	8	CYP1B1	1	666	2	15907	0.0819863
GO:1902257	negative regulation of apoptotic process involved in outflow tract morphogenesis	biological_process	8	FOXC1	1	666	2	15907	0.0819863
GO:0071451	cellular response to superoxide	biological_process	9	ADPRHL2	1	666	2	15907	0.0819863
GO:0006428	isoleucyl-tRNA aminoacylation	biological_process	13	IARS	1	666	2	15907	0.0819863
GO:0003220	left ventricular cardiac muscle tissue morphogenesis	biological_process	9	SMAD4	1	666	2	15907	0.0819863
GO:0044334	canonical Wnt signaling pathway involved in positive regulation of epithelial to mesenchymal transition	biological_process	9	CTNNB1	1	666	2	15907	0.0819863
GO:2000320	negative regulation of T-helper 17 cell differentiation	biological_process	9	SMAD7	1	666	2	15907	0.0819863
GO:1904528	positive regulation of microtubule binding	biological_process	8	ABL1	1	666	2	15907	0.0819863
GO:0004998	transferrin receptor activity	molecular_function	4	TFRC	1	666	2	15907	0.0819863
GO:0021797	forebrain anterior/posterior pattern specification	biological_process	7	AXIN1	1	666	2	15907	0.0819863
GO:0051174	regulation of phosphorus metabolic process	biological_process	7	FAM20C	1	666	2	15907	0.0819863
GO:0001888	glucuronyl-galactosyl-proteoglycan 4-alpha-N-acetylglucosaminyltransferase activity	molecular_function	8	EXTL3	1	666	2	15907	0.0819863
GO:0015227	acyl carnitine transmembrane transporter activity	molecular_function	9	SLC25A29	1	666	2	15907	0.0819863
GO:0061771	response to caloric restriction	biological_process	5	LDLR	1	666	2	15907	0.0819863
GO:1904021	negative regulation of G protein-coupled receptor internalization	biological_process	9	UBQLN2	1	666	2	15907	0.0819863
GO:0036369	transcription factor catabolic process	biological_process	12	MDM2	1	666	2	15907	0.0819863
GO:0005292	high-affinity lysine transmembrane transporter activity	molecular_function	10	SLC25A29	1	666	2	15907	0.0819863
GO:0016340	calcium-dependent cell-matrix adhesion	biological_process	7	DAG1	1	666	2	15907	0.0819863
GO:0004980	melanocyte-stimulating hormone receptor activity	molecular_function	8	MC1R	1	666	2	15907	0.0819863
GO:0036303	lymph vessel morphogenesis	biological_process	5	VEGFA	1	666	2	15907	0.0819863
GO:0047757	chondroitin-glucuronate 5-epimerase activity	molecular_function	7	DSE	1	666	2	15907	0.0819863
GO:2000017	positive regulation of determination of dorsal identity	biological_process	7	CTNNB1	1	666	2	15907	0.0819863
GO:1903401	L-lysine transmembrane transport	biological_process	8	SLC25A29	1	666	2	15907	0.0819863
GO:0008459	chondroitin 6-sulfotransferase activity	molecular_function	8	CHST3	1	666	2	15907	0.0819863
GO:0060490	lateral sprouting involved in lung morphogenesis	biological_process	8	CELSR1	1	666	2	15907	0.0819863
GO:0046058	cAMP metabolic process	biological_process	11	EPHA2	1	666	2	15907	0.0819863
GO:2000327	positive regulation of nuclear receptor transcription coactivator activity	biological_process	6	CNOT6	1	666	2	15907	0.0819863
GO:0034728	nucleosome organization	biological_process	6	SETD2	1	666	2	15907	0.0819863
GO:0016670	oxidoreductase activity, acting on a sulfur group of donors, oxygen as acceptor	molecular_function	6	PCYOX1	1	666	2	15907	0.0819863
GO:0072210	metanephric nephron development	biological_process	6	FOXD1	1	666	2	15907	0.0819863
GO:0031591	wybutosine biosynthetic process	biological_process	13	LCMT2	1	666	2	15907	0.0819863
GO:1902952	positive regulation of dendritic spine maintenance	biological_process	9	ZMYND8	1	666	2	15907	0.0819863
GO:0097252	oligodendrocyte apoptotic process	biological_process	8	TNFRSF21	1	666	2	15907	0.0819863
GO:0018205	peptidyl-lysine modification	biological_process	10	MDM2	1	666	2	15907	0.0819863
GO:2001180	negative regulation of interleukin-10 secretion	biological_process	9	TNFRSF21	1	666	2	15907	0.0819863
GO:0019074	viral RNA genome packaging	biological_process	8	DDX6	1	666	2	15907	0.0819863
GO:0002684	positive regulation of immune system process	biological_process	6	PRKDC	1	666	2	15907	0.0819863
GO:0019049	evasion or tolerance of host defenses by virus	biological_process	8	SMAD3	1	666	2	15907	0.0819863
GO:0072224	metanephric glomerulus development	biological_process	6	LGR4	1	666	2	15907	0.0819863
GO:0000455	enzyme-directed rRNA pseudouridine synthesis	biological_process	14	RPUSD2	1	666	2	15907	0.0819863
GO:0072134	nephrogenic mesenchyme morphogenesis	biological_process	8	SMAD4	1	666	2	15907	0.0819863
GO:0055102	lipase inhibitor activity	molecular_function	6	FAF2	1	666	2	15907	0.0819863
GO:0032635	interleukin-6 production	biological_process	5	ASH1L	1	666	2	15907	0.0819863
GO:0008263	pyrimidine-specific mismatch base pair DNA N-glycosylase activity	molecular_function	9	MBD4	1	666	2	15907	0.0819863
GO:0097681	double-strand break repair via alternative nonhomologous end joining	biological_process	11	PRKDC	1	666	2	15907	0.0819863
GO:0051563	smooth endoplasmic reticulum calcium ion homeostasis	biological_process	13	PSEN1	1	666	2	15907	0.0819863
GO:1901255	nucleotide-excision repair involved in interstrand cross-link repair	biological_process	10	ERCC4	1	666	2	15907	0.0819863
GO:0001300	chronological cell aging	biological_process	6	SERPINE1	1	666	2	15907	0.0819863
GO:0017057	6-phosphogluconolactonase activity	molecular_function	7	H6PD	1	666	2	15907	0.0819863
GO:1902616	acyl carnitine transmembrane transport	biological_process	11	SLC25A29	1	666	2	15907	0.0819863
GO:0004376	glycolipid mannosyltransferase activity	molecular_function	8	PIGV	1	666	2	15907	0.0819863
GO:0004822	isoleucine-tRNA ligase activity	molecular_function	7	IARS	1	666	2	15907	0.0819863
GO:0090083	regulation of inclusion body assembly	biological_process	6	BAG5	1	666	2	15907	0.0819863
GO:1901028	regulation of mitochondrial outer membrane permeabilization involved in apoptotic signaling pathway	biological_process	9	MUL1	1	666	2	15907	0.0819863
GO:1902722	positive regulation of prolactin secretion	biological_process	11	EGFR	1	666	2	15907	0.0819863
GO:0048145	regulation of fibroblast proliferation	biological_process	7	CTNNB1	1	666	2	15907	0.0819863
GO:1902951	negative regulation of dendritic spine maintenance	biological_process	9	PRNP	1	666	2	15907	0.0819863
GO:0089709	L-histidine transmembrane transport	biological_process	8	SLC25A29	1	666	2	15907	0.0819863
GO:1903979	negative regulation of microglial cell activation	biological_process	9	LDLR	1	666	2	15907	0.0819863
GO:0032986	protein-DNA complex disassembly	biological_process	7	MYC	1	666	2	15907	0.0819863
GO:0045472	response to ether	biological_process	6	MDM2	1	666	2	15907	0.0819863
GO:0048269	methionine adenosyltransferase complex	cellular_component	5	MAT2A	1	666	2	15907	0.0819863
GO:0072709	cellular response to sorbitol	biological_process	8	MAP2K4	1	666	2	15907	0.0819863
GO:0033906	hyaluronoglucuronidase activity	molecular_function	7	HYAL2	1	666	2	15907	0.0819863
GO:0061044	negative regulation of vascular wound healing	biological_process	9	SERPINE1	1	666	2	15907	0.0819863
GO:0072079	nephron tubule formation	biological_process	8	CTNNB1	1	666	2	15907	0.0819863
GO:1905793	protein localization to pericentriolar material	biological_process	12	NUDCD3	1	666	2	15907	0.0819863
GO:0030328	prenylcysteine catabolic process	biological_process	11	PCYOX1	1	666	2	15907	0.0819863
GO:0060849	regulation of transcription involved in lymphatic endothelial cell fate commitment	biological_process	11	NR2F2	1	666	2	15907	0.0819863
GO:0045585	positive regulation of cytotoxic T cell differentiation	biological_process	11	TNFSF9	1	666	2	15907	0.0819863
GO:0061034	olfactory bulb mitral cell layer development	biological_process	5	OGDH	1	666	2	15907	0.0819863
GO:0014878	response to electrical stimulus involved in regulation of muscle adaptation	biological_process	5	RPS6KB1	1	666	2	15907	0.0819863
GO:0021636	trigeminal nerve morphogenesis	biological_process	6	NRP1	1	666	2	15907	0.0819863
GO:0003880	protein C-terminal carboxyl O-methyltransferase activity	molecular_function	9	ICMT	1	666	2	15907	0.0819863
GO:0031543	peptidyl-proline dioxygenase activity	molecular_function	7	EGLN1	1	666	2	15907	0.0819863
GO:0003357	noradrenergic neuron differentiation	biological_process	7	SOX4	1	666	2	15907	0.0819863
GO:0045204	MAPK export from nucleus	biological_process	12	DUSP16	1	666	2	15907	0.0819863
GO:0032916	positive regulation of transforming growth factor beta3 production	biological_process	9	SMAD3	1	666	2	15907	0.0819863
GO:0033594	response to hydroxyisoflavone	biological_process	8	EGFR	1	666	2	15907	0.0819863
GO:0032328	alanine transport	biological_process	8	SLC38A2	1	666	2	15907	0.0819863
GO:0008309	double-stranded DNA exodeoxyribonuclease activity	molecular_function	10	FEN1	1	666	2	15907	0.0819863
GO:1905167	positive regulation of lysosomal protein catabolic process	biological_process	11	LDLR	1	666	2	15907	0.0819863
GO:0035728	response to hepatocyte growth factor	biological_process	7	CRK	1	666	2	15907	0.0819863
GO:0070171	negative regulation of tooth mineralization	biological_process	10	BCOR	1	666	2	15907	0.0819863
GO:0060152	microtubule-based peroxisome localization	biological_process	5	PEX13	1	666	2	15907	0.0819863
GO:0072537	fibroblast activation	biological_process	5	IL17RA	1	666	2	15907	0.0819863
GO:0005462	UDP-N-acetylglucosamine transmembrane transporter activity	molecular_function	8	SLC35B4	1	666	2	15907	0.0819863
GO:1901202	negative regulation of extracellular matrix assembly	biological_process	7	ANTXR1	1	666	2	15907	0.0819863
GO:0031094	platelet dense tubular network	cellular_component	6	F2R	1	666	2	15907	0.0819863
GO:0036228	protein localization to nuclear inner membrane	biological_process	8	NUP155	1	666	2	15907	0.0819863
GO:0043323	positive regulation of natural killer cell degranulation	biological_process	10	AP1G1	1	666	2	15907	0.0819863
GO:0002158	osteoclast proliferation	biological_process	5	CSF1	1	666	2	15907	0.0819863
GO:0072236	metanephric loop of Henle development	biological_process	9	WNT7B	1	666	2	15907	0.0819863
GO:0090164	asymmetric Golgi ribbon formation	biological_process	8	GOLPH3	1	666	2	15907	0.0819863
GO:0075732	viral penetration into host nucleus	biological_process	9	NUP153	1	666	2	15907	0.0819863
GO:0097026	dendritic cell dendrite assembly	biological_process	8	ARID1B	1	666	2	15907	0.0819863
GO:0021649	vestibulocochlear nerve structural organization	biological_process	6	NRP1	1	666	2	15907	0.0819863
GO:1905719	protein localization to perinuclear region of cytoplasm	biological_process	6	RNF26	1	666	2	15907	0.0819863
GO:0046543	development of secondary female sexual characteristics	biological_process	6	IRF2BPL	1	666	2	15907	0.0819863
GO:0030997	regulation of centriole-centriole cohesion	biological_process	9	CTNNB1	1	666	2	15907	0.0819863
GO:0008355	olfactory learning	biological_process	7	ADCY3	1	666	2	15907	0.0819863
GO:0000430	regulation of transcription from RNA polymerase II promoter by glucose	biological_process	11	USF1	1	666	2	15907	0.0819863
GO:0045976	negative regulation of mitotic cell cycle, embryonic	biological_process	9	CTNNB1	1	666	2	15907	0.0819863
GO:0010848	regulation of chromatin disassembly	biological_process	11	MAP1S	1	666	2	15907	0.0819863
GO:0071731	response to nitric oxide	biological_process	7	EGLN1	1	666	2	15907	0.0819863
GO:0048822	enucleate erythrocyte development	biological_process	8	MAEA	1	666	2	15907	0.0819863
GO:0005289	high-affinity arginine transmembrane transporter activity	molecular_function	10	SLC25A29	1	666	2	15907	0.0819863
GO:0002944	cyclin K-CDK12 complex	cellular_component	6	CDK12	1	666	2	15907	0.0819863
GO:0043541	UDP-N-acetylglucosamine transferase complex	cellular_component	7	EXT2	1	666	2	15907	0.0819863
GO:0070369	beta-catenin-TCF7L2 complex	cellular_component	5	CTNNB1	1	666	2	15907	0.0819863
GO:0004977	melanocortin receptor activity	molecular_function	7	MC1R	1	666	2	15907	0.0819863
GO:0045296	cadherin binding	molecular_function	6	CRKL;SPTBN1;GPRC5A;AHNAK;PHLDB2;ERC1;EPHA2;TMEM2;DDX6;PSEN1;EPN2;DNAJB1;LARP1;IST1;ARMC7;CTNNB1;EGFR	17	666	281	15907	0.082643
GO:0009636	response to toxic substance	biological_process	5	DHX15;AHR;SLC7A11;RPS6KB1;MDM2;SDC1;CYP1B1	7	666	90	15907	0.0829626
GO:0000209	protein polyubiquitination	biological_process	12	SIAH2;BFAR;SPSB1;TRIP12;RNF111;TRIM32;RNF24;FBXW2;SMURF1;FBXO31;SIAH1;RNF139;RNF213;RNF145	14	666	222	15907	0.0836949
GO:0010628	positive regulation of gene expression	biological_process	8	TGFBR1;CTNNB1;ATMIN;LDLR;FOXD1;NCOA3;FOXC1;EPHB2;KLF4;ZBTB7B;MYC;HSPA1B;MDM2;CSF1;VEGFA;NFIL3;SMAD2;PIK3CB;SMAD3	19	666	322	15907	0.0840452
GO:0006879	cellular iron ion homeostasis	biological_process	12	EGLN1;TFRC;SMAD4;MYC;NCOA4	5	666	56	15907	0.0843918
GO:0007266	Rho protein signal transduction	biological_process	8	RHOB;GNA13;CELSR1;CDC42EP4;GNA12	5	666	56	15907	0.0843918
GO:0030307	positive regulation of cell growth	biological_process	7	ADAM10;EGFR;ADNP2;TRIM32;TGFBR1;EXTL3	6	666	73	15907	0.0848703
GO:0070372	regulation of ERK1 and ERK2 cascade	biological_process	11	EPHA2;FAM83D;EGFR	3	666	25	15907	0.0849477
GO:0031016	pancreas development	biological_process	6	SMAD2;CTNNB1;GDF11	3	666	25	15907	0.0849477
GO:0045070	positive regulation of viral genome replication	biological_process	10	ADAR;STAU1;LARP1	3	666	25	15907	0.0849477
GO:0034968	histone lysine methylation	biological_process	12	EHMT1;NSD1;SETD2	3	666	25	15907	0.0849477
GO:0042327	positive regulation of phosphorylation	biological_process	10	RIPK1;KCTD20;EGFR	3	666	25	15907	0.0849477
GO:0097191	extrinsic apoptotic signaling pathway	biological_process	6	HIPK1;RIPK1;PDPK1;SMAD3	4	666	40	15907	0.0849932
GO:0035335	peptidyl-tyrosine dephosphorylation	biological_process	10	DUSP4;PTPN9;DUSP1;EYA4;DUSP16;MTMR4;PTPRJ	7	666	91	15907	0.0868164
GO:0032801	receptor catabolic process	biological_process	7	SMURF1;PIK3R4	2	666	12	15907	0.0875205
GO:0040015	negative regulation of multicellular organism growth	biological_process	8	SOCS2;RAI1	2	666	12	15907	0.0875205
GO:0050435	amyloid-beta metabolic process	biological_process	8	PSEN1;BACE2	2	666	12	15907	0.0875205
GO:1903204	negative regulation of oxidative stress-induced neuron death	biological_process	9	CTNNB1;NCOA7	2	666	12	15907	0.0875205
GO:0046849	bone remodeling	biological_process	5	EPHA2;LGR4	2	666	12	15907	0.0875205
GO:0051085	chaperone cofactor-dependent protein refolding	biological_process	7	DNAJB1;TOR1B	2	666	12	15907	0.0875205
GO:0050673	epithelial cell proliferation	biological_process	4	LGR4;PSEN1	2	666	12	15907	0.0875205
GO:0030208	dermatan sulfate biosynthetic process	biological_process	9	CHST14;DSE	2	666	12	15907	0.0875205
GO:0090179	planar cell polarity pathway involved in neural tube closure	biological_process	10	CELSR1;FZD2	2	666	12	15907	0.0875205
GO:0048185	activin binding	molecular_function	5	SMAD7;SMURF1	2	666	12	15907	0.0875205
GO:0035102	PRC1 complex	cellular_component	7	CBX4;CBX2	2	666	12	15907	0.0875205
GO:0001945	lymph vessel development	biological_process	5	NR2F2;FOXC1	2	666	12	15907	0.0875205
GO:1902902	negative regulation of autophagosome assembly	biological_process	11	SMCR8;PHF23	2	666	12	15907	0.0875205
GO:0052629	phosphatidylinositol-3,5-bisphosphate 3-phosphatase activity	molecular_function	11	SYNJ2;MTMR4	2	666	12	15907	0.0875205
GO:0032797	SMN complex	cellular_component	4	GEMIN4;GEMIN5	2	666	12	15907	0.0875205
GO:0006878	cellular copper ion homeostasis	biological_process	12	PRNP;SCO1	2	666	12	15907	0.0875205
GO:0006790	sulfur compound metabolic process	biological_process	5	CHST3;ARSG	2	666	12	15907	0.0875205
GO:0014912	negative regulation of smooth muscle cell migration	biological_process	9	SERPINE1;TRIB1	2	666	12	15907	0.0875205
GO:0035635	entry of bacterium into host cell	biological_process	9	MET;CTNNB1	2	666	12	15907	0.0875205
GO:0035729	cellular response to hepatocyte growth factor stimulus	biological_process	8	BCAR1;NRP1	2	666	12	15907	0.0875205
GO:0010801	negative regulation of peptidyl-threonine phosphorylation	biological_process	11	DDIT4;SMAD7	2	666	12	15907	0.0875205
GO:0045670	regulation of osteoclast differentiation	biological_process	9	CTNNB1;CEBPB	2	666	12	15907	0.0875205
GO:0060707	trophoblast giant cell differentiation	biological_process	6	SOCS3;NR2F2	2	666	12	15907	0.0875205
GO:0008210	estrogen metabolic process	biological_process	7	TIPARP;CYP1B1	2	666	12	15907	0.0875205
GO:0048596	embryonic camera-type eye morphogenesis	biological_process	8	SP3;HIPK1	2	666	12	15907	0.0875205
GO:0070848	response to growth factor	biological_process	6	MYC;EPHA2	2	666	12	15907	0.0875205
GO:0060391	positive regulation of SMAD protein signal transduction	biological_process	10	SMAD4;TGFBR1	2	666	12	15907	0.0875205
GO:0071565	nBAF complex	cellular_component	8	ARID1A;ARID1B	2	666	12	15907	0.0875205
GO:0006884	cell volume homeostasis	biological_process	7	SLC12A7;LRRC8A	2	666	12	15907	0.0875205
GO:2000773	negative regulation of cellular senescence	biological_process	7	PRKDC;ABL1	2	666	12	15907	0.0875205
GO:0044237	cellular metabolic process	biological_process	4	EIF2B1;WNT7B	2	666	12	15907	0.0875205
GO:0044070	regulation of anion transport	biological_process	8	LRRC8A;LRRC8D	2	666	12	15907	0.0875205
GO:0005355	glucose transmembrane transporter activity	molecular_function	9	SLC2A3;SLC2A6	2	666	12	15907	0.0875205
GO:0043116	negative regulation of vascular permeability	biological_process	8	PTPRJ;ARHGAP35	2	666	12	15907	0.0875205
GO:0017154	semaphorin receptor activity	molecular_function	6	NRP1;MET	2	666	12	15907	0.0875205
GO:0036020	endolysosome membrane	cellular_component	10	CLTC;LDLR	2	666	12	15907	0.0875205
GO:0061024	membrane organization	biological_process	5	SYNJ2;CLTC;TRAPPC8;LDLR;GGA3;RAB3GAP2;RAB9A;DENND5A;EGFR;ARF6;EPN2;DENND5B;TFRC;TBC1D14	14	666	224	15907	0.0884694
GO:0045732	positive regulation of protein catabolic process	biological_process	8	FZR1;GGA3;AXIN1;TRIM32;TIPARP	5	666	57	15907	0.0894947
GO:0004725	protein tyrosine phosphatase activity	molecular_function	9	EYA4;PTPRJ;DUSP4;MTMR4;DUSP1;DUSP16;PTPN9	7	666	92	15907	0.0907704
GO:0007611	learning or memory	biological_process	4	EGFR;PRNP;EPHB2;PSEN1	4	666	41	15907	0.0912238
GO:0030155	regulation of cell adhesion	biological_process	5	ABL2;ABL1;PRKX;PTPRJ	4	666	41	15907	0.0912238
GO:0019888	protein phosphatase regulator activity	molecular_function	6	ANKLE2;PPP1R15B;PPP2R2D;PPP4R1	4	666	41	15907	0.0912238
GO:0045599	negative regulation of fat cell differentiation	biological_process	8	SMAD3;ZFP36L2;AXIN1;ASXL1	4	666	41	15907	0.0912238
GO:0030522	intracellular receptor signaling pathway	biological_process	5	NR2F1;NR2F2;AHR;NCOA3	4	666	41	15907	0.0912238
GO:0006974	cellular response to DNA damage stimulus	biological_process	6	C7orf49;DCLRE1B;ZBTB38;EYA4;FBXO31;H2AFX;ABL1;SETX;PRKDC;DYRK2;FZR1;RNF111;TRIP12;ERCC4;USP10;FEN1;BTG2;PSEN1;ATMIN;YAP1;INTS7;MYC;RFWD3;MBD4;MUM1	25	666	450	15907	0.0920737
GO:0019706	protein-cysteine S-palmitoyltransferase activity	molecular_function	8	ZDHHC3;ZDHHC7;ZDHHC5	3	666	26	15907	0.0931752
GO:0001958	endochondral ossification	biological_process	6	NAB1;FOXC1;IMPAD1	3	666	26	15907	0.0931752
GO:0043542	endothelial cell migration	biological_process	9	TGFBR1;PRKX;CYP1B1	3	666	26	15907	0.0931752
GO:0071480	cellular response to gamma radiation	biological_process	8	H2AFX;MDM2;YAP1	3	666	26	15907	0.0931752
GO:0031519	PcG protein complex	cellular_component	4	CBX2;BCOR;CBX4	3	666	26	15907	0.0931752
GO:0018146	keratan sulfate biosynthetic process	biological_process	9	B3GNT2;B4GALT5;ST3GAL2	3	666	26	15907	0.0931752
GO:1900034	regulation of cellular response to heat	biological_process	7	HSPA1B;NUP155;NUP153;BAG5;CAMK2G;DNAJB1	6	666	75	15907	0.0938026
GO:0050731	positive regulation of peptidyl-tyrosine phosphorylation	biological_process	11	NRP1;ADNP;PRNP;ABL1;VEGFA;ITGA5	6	666	75	15907	0.0938026
GO:0043687	post-translational protein modification	biological_process	9	FAM20C;ICMT;KLHL9;SPSB1;KEAP1;SOCS3;FBXW2;ADAM10;FBXO31;PRSS23;ATG5;KLHL21;CKAP4;ASB13;FEM1A;FEM1B;CSF1;ARSG;SOCS2	19	666	327	15907	0.0940818
GO:0005518	collagen binding	molecular_function	5	PDGFA;SMAD3;ANTXR1;SMAD7;SMAD4	5	666	58	15907	0.0947538
GO:0003712	transcription coregulator activity	molecular_function	4	NFE2L1;PPRC1;ZMYND8;TRRAP;NSD1	5	666	58	15907	0.0947538
GO:0042733	embryonic digit morphogenesis	biological_process	6	SMAD4;TBX3;IMPAD1;GNA12;CTNNB1	5	666	58	15907	0.0947538
GO:0004722	protein serine/threonine phosphatase activity	molecular_function	9	MTMR4;PPM1A;PDP2;PPM1B;PPP2R2D	5	666	58	15907	0.0947538
GO:0005789	endoplasmic reticulum membrane	cellular_component	5	ICMT;OSBP;RAB3GAP2;NFE2L1;SEC16A;RPN2;SQLE;SPPL3;EXT1;CKAP4;PANX1;SEC61A1;PSEN1;BFAR;NCEH1;TMCC1;DEGS1;CYP1B1;RAB9A;RNF26;LRRC8D;ADPGK;TXNDC11;SLC37A3;MSMO1;ELOVL6;CANT1;MCFD2;XXYLT1;EGFR;EXT2;JAGN1;EXTL3;PSKH1;RNF139;SCARA3;DOLK;GJC1;ALG2;PIGV;PIP4K2B;AGPAT5;SLC33A1;ANKLE2	44	666	860	15907	0.0973269
GO:0038083	peptidyl-tyrosine autophosphorylation	biological_process	11	IGF1R;ABL1;EGFR;ABL2	4	666	42	15907	0.0976657
GO:1904837	beta-catenin-TCF complex assembly	biological_process	7	MYC;CTNNB1;TRRAP;PYGO2	4	666	42	15907	0.0976657
GO:0018279	protein N-linked glycosylation via asparagine	biological_process	11	ST3GAL2;MCFD2;RPN2;MGAT2	4	666	42	15907	0.0976657
GO:0030097	hemopoiesis	biological_process	7	ZFP36L2;TIPARP;CSF1;ASXL1;CDK13;CTNNB1	6	666	76	15907	0.0984511
GO:0032588	trans-Golgi network membrane	cellular_component	8	CLTC;RAB9A;COG1;AP1G1;STX6;TMEM79	6	666	76	15907	0.0984511
GO:0001649	osteoblast differentiation	biological_process	6	LGR4;ADAR;EPHA2;IARS;FIGNL1;CLTC;SMAD3	7	666	94	15907	0.0989766
GO:0030949	positive regulation of vascular endothelial growth factor receptor signaling pathway	biological_process	9	VEGFA;ITGA5	2	666	13	15907	0.100659
GO:0016514	SWI/SNF complex	cellular_component	8	ARID1A;ARID1B	2	666	13	15907	0.100659
GO:0050982	detection of mechanical stimulus	biological_process	6	DENND5A;DENND5B	2	666	13	15907	0.100659
GO:0016580	Sin3 complex	cellular_component	9	PHF12;SIN3A	2	666	13	15907	0.100659
GO:0016180	snRNA processing	biological_process	11	INTS7;INTS5	2	666	13	15907	0.100659
GO:0045618	positive regulation of keratinocyte differentiation	biological_process	10	NCOA3;FOXC1	2	666	13	15907	0.100659
GO:0030194	positive regulation of blood coagulation	biological_process	8	F2R;SERPINE1	2	666	13	15907	0.100659
GO:0006379	mRNA cleavage	biological_process	10	PCF11;WDR33	2	666	13	15907	0.100659
GO:1904646	cellular response to amyloid-beta	biological_process	9	PSEN1;PRNP	2	666	13	15907	0.100659
GO:0060038	cardiac muscle cell proliferation	biological_process	6	C3orf58;FOXC1	2	666	13	15907	0.100659
GO:0008499	UDP-galactose:beta-N-acetylglucosamine beta-1,3-galactosyltransferase activity	molecular_function	8	B3GALT6;B3GNT2	2	666	13	15907	0.100659
GO:0031362	anchored component of external side of plasma membrane	cellular_component	7	HYAL2;PRNP	2	666	13	15907	0.100659
GO:0033962	cytoplasmic mRNA processing body assembly	biological_process	9	DDX6;LIMD1	2	666	13	15907	0.100659
GO:0006882	cellular zinc ion homeostasis	biological_process	12	SLC30A1;SLC39A14	2	666	13	15907	0.100659
GO:0009982	pseudouridine synthase activity	molecular_function	6	TRUB2;RPUSD2	2	666	13	15907	0.100659
GO:0003407	neural retina development	biological_process	5	PSEN1;ATP2B1	2	666	13	15907	0.100659
GO:0048513	animal organ development	biological_process	5	CTNNB1;KAT6A	2	666	13	15907	0.100659
GO:0099133	ATP hydrolysis coupled anion transmembrane transport	biological_process	9	PCYOX1;ABCC1	2	666	13	15907	0.100659
GO:0032793	positive regulation of CREB transcription factor activity	biological_process	7	VEGFA;CRTC3	2	666	13	15907	0.100659
GO:0060996	dendritic spine development	biological_process	5	EPHB2;ARID1B	2	666	13	15907	0.100659
GO:0043161	proteasome-mediated ubiquitin-dependent protein catabolic process	biological_process	11	SIAH1;RNF139;SMURF1;RNF145;TBL1X;RNF24;RNF4;CTNNB1;BFAR;MAEA;AXIN1;RNF111;KCTD2	13	666	209	15907	0.10076
GO:0030073	insulin secretion	biological_process	11	CAMK2G;SMAD2;SNX19	3	666	27	15907	0.101716
GO:0048147	negative regulation of fibroblast proliferation	biological_process	8	TRIM32;B4GALT7;MYC	3	666	27	15907	0.101716
GO:0000792	heterochromatin	cellular_component	7	CBX2;RRP1B;DDX6	3	666	27	15907	0.101716
GO:0043552	positive regulation of phosphatidylinositol 3-kinase activity	biological_process	10	AMBRA1;IRS1;PIK3R4	3	666	27	15907	0.101716
GO:0070888	E-box binding	molecular_function	11	AHR;BHLHE40;MYC	3	666	27	15907	0.101716
GO:0014065	phosphatidylinositol 3-kinase signaling	biological_process	8	IGF1R;PIK3CB;IRS1	3	666	27	15907	0.101716
GO:0030509	BMP signaling pathway	biological_process	10	USP9X;SMURF1;SMAD6;SMAD7;SLC33A1;SMAD4	6	666	77	15907	0.103219
GO:0006919	activation of cysteine-type endopeptidase activity involved in apoptotic process	biological_process	11	F2R;TNFRSF10B;MUL1;BCL2L13;RIPK1;SMAD3	6	666	77	15907	0.103219
GO:0090575	RNA polymerase II transcription factor complex	cellular_component	6	E2F3;HYAL2;SMAD4;CEBPA	4	666	43	15907	0.104314
GO:0016020	membrane	cellular_component	3	LARP1;SPPL3;SLC26A2;PRKDC;SDC1;TMEM79;COG1;TOMM40L;TSPAN17;BFAR;ADAR;RAB40C;DDX24;GPR161;GCC1;LHFPL2;C16orf91;SLC39A11;TNFRSF10B;DOLK;SFT2D2;B4GALT7;IKBKB;GALNT10;MARVELD1;TIMM8A;ST3GAL2;MYC;GEMIN5;MUL1;SLC25A37;MID1;ABHD15;SLC10A3;EML4;SLC37A3;SYNRG;NIPA1;PIP4K2C;TNFRSF21;CD99L2;GOSR1;RNF139;SLC7A11;SLC35B4;KCTD20;GGA3;GNA13;PANX1;FAM20B;HNRNPF;PPM1A;SEC16A;BYSL;RNF145;ABL1;DAG1;CYP1B1;RHOV;TEX2…	298	666	6732	15907	0.105223
GO:0030496	midbody	cellular_component	4	KEAP1;ARF6;CHMP1B;IST1;PIK3CB;BIRC6;URB2;KIF3B;ALKBH4;KLHL9	10	666	152	15907	0.105619
GO:0002244	hematopoietic progenitor cell differentiation	biological_process	6	ADAR;PSEN1;HYAL2;SIN3A;AGPAT5	5	666	60	15907	0.105731
GO:0007050	cell cycle arrest	biological_process	5	CDKN2C;MYC;TGFBR1;WDR6;PPM1A;SMAD3;ABL1;RRAGA;PRNP	9	666	133	15907	0.106076
GO:0032008	positive regulation of TOR signaling	biological_process	10	GOLPH3;RRAGA;SMCR8	3	666	28	15907	0.110555
GO:0016788	hydrolase activity, acting on ester bonds	molecular_function	5	ABHD15;FEN1;TATDN2	3	666	28	15907	0.110555
GO:0030901	midbrain development	biological_process	5	FZD6;DLG5;CTNNB1	3	666	28	15907	0.110555
GO:0032007	negative regulation of TOR signaling	biological_process	10	DDIT4;TMEM127;SH3BP4	3	666	28	15907	0.110555
GO:0005158	insulin receptor binding	molecular_function	6	PDPK1;IRS1;IGF1R	3	666	28	15907	0.110555
GO:0070979	protein K11-linked ubiquitination	biological_process	13	RNF4;FZR1;RNF26	3	666	28	15907	0.110555
GO:0048514	blood vessel morphogenesis	biological_process	6	CYP1B1;NR2F2;EPHA2	3	666	28	15907	0.110555
GO:0045931	positive regulation of mitotic cell cycle	biological_process	8	RPS6KB1;MDM2;ABL1	3	666	28	15907	0.110555
GO:0010629	negative regulation of gene expression	biological_process	8	ZNF148;ZNF281;CTNNB1;ADNP;TIPARP;SMCR8;LDLR;MDM2;SMAD2;ZNF503;KLF4	11	666	173	15907	0.110857
GO:0001540	amyloid-beta binding	molecular_function	6	PRNP;BACE2;LDLR;EPHB2	4	666	44	15907	0.111162
GO:0007389	pattern specification process	biological_process	4	CRKL;MID1;SMAD2;RNF111	4	666	44	15907	0.111162
GO:0006303	double-strand break repair via nonhomologous end joining	biological_process	10	H2AFX;C7orf49;PRKDC;ERCC4;DCLRE1B	5	666	61	15907	0.111445
GO:0043565	sequence-specific DNA binding	molecular_function	7	CEBPA;SIX5;ZNF148;FOXK1;GTF2E1;CEBPG;CEBPB;PITX1;SMAD4;NR2F1;SMAD3;CENPB;JUND;CSRNP1;ELF3;FOXC1;FOXK2;NR3C1;NR2F2;ZNF281;KLF4;USF1;FOXD1;TEAD1;E2F3;TBX3	26	666	482	15907	0.112157
GO:0016746	transferase activity, transferring acyl groups	molecular_function	5	CHAC1;KAT6A;NAA40;PLA2G15;ZDHHC7;NCOA3;ZDHHC3;AGPAT5;ZDHHC5;GTF3C4	10	666	154	15907	0.112512
GO:0030165	PDZ domain binding	molecular_function	6	ATP2B1;CRIM1;FZD2;RPS6KB1;PSEN1;ERC1	6	666	79	15907	0.11311
GO:0003924	GTPase activity	molecular_function	9	RAB9A;GNA12;ARF6;RHOF;RAB40C;RHOV;TUBB6;RHOBTB2;NOA1;ARHGAP35;RAP2B;RHOB;GNA13;TBCC;RHOU;RRAGA	16	666	274	15907	0.113294
GO:0005123	death receptor binding	molecular_function	8	FEM1B;RIPK1	2	666	14	15907	0.114297
GO:1903351	cellular response to dopamine	biological_process	7	ABL1;SIN3A	2	666	14	15907	0.114297
GO:0032039	integrator complex	cellular_component	4	INTS5;INTS7	2	666	14	15907	0.114297
GO:0008757	S-adenosylmethionine-dependent methyltransferase activity	molecular_function	7	LCMT2;MEPCE	2	666	14	15907	0.114297
GO:0007009	plasma membrane organization	biological_process	6	A4GALT;SPTBN1	2	666	14	15907	0.114297
GO:0046427	positive regulation of receptor signaling pathway via JAK-STAT	biological_process	10	CYP1B1;F2R	2	666	14	15907	0.114297
GO:0006098	pentose-phosphate shunt	biological_process	7	H6PD;SHPK	2	666	14	15907	0.114297
GO:0005003	ephrin receptor activity	molecular_function	10	EPHB2;EPHA2	2	666	14	15907	0.114297
GO:1901673	regulation of mitotic spindle assembly	biological_process	9	HSPA1B;CHMP1B	2	666	14	15907	0.114297
GO:0072358	cardiovascular system development	biological_process	6	ABL1;NXN	2	666	14	15907	0.114297
GO:0030897	HOPS complex	cellular_component	5	VPS39;VPS18	2	666	14	15907	0.114297
GO:0005847	mRNA cleavage and polyadenylation specificity factor complex	cellular_component	5	CSTF2T;WDR33	2	666	14	15907	0.114297
GO:2000785	regulation of autophagosome assembly	biological_process	10	UBQLN2;TBC1D14	2	666	14	15907	0.114297
GO:0050832	defense response to fungus	biological_process	8	IL17RA;JAGN1	2	666	14	15907	0.114297
GO:0001829	trophectodermal cell differentiation	biological_process	6	BYSL;SP3	2	666	14	15907	0.114297
GO:0002042	cell migration involved in sprouting angiogenesis	biological_process	11	NRP1;VEGFA	2	666	14	15907	0.114297
GO:0035259	glucocorticoid receptor binding	molecular_function	9	SMAD3;CEBPB	2	666	14	15907	0.114297
GO:1903861	positive regulation of dendrite extension	biological_process	12	SMURF1;MUL1	2	666	14	15907	0.114297
GO:0010821	regulation of mitochondrion organization	biological_process	8	GOLPH3;MUL1	2	666	14	15907	0.114297
GO:0016192	vesicle-mediated transport	biological_process	6	MCFD2;GOSR1;AP1G1;ARF6;SEC16A;SFT2D2;CLTC;ARFGAP1;VPS18;TRAPPC8;GGA3;JAGN1;STX6;VPS39	14	666	234	15907	0.114869
GO:0000910	cytokinesis	biological_process	5	IST1;AHCTF1;KLHL9;RHOB	4	666	45	15907	0.118205
GO:0030665	clathrin-coated vesicle membrane	cellular_component	8	EGFR;TFRC;AP1G1;NECAP2	4	666	45	15907	0.118205
GO:0015631	tubulin binding	molecular_function	6	TBCC;PRNP;MAP1S;DAG1	4	666	45	15907	0.118205
GO:0042552	myelination	biological_process	6	TNFRSF21;ATRN;NAB1;MARVELD1	4	666	45	15907	0.118205
GO:0042771	intrinsic apoptotic signaling pathway in response to DNA damage by p53 class mediator	biological_process	8	DDIT4;DYRK2;HIPK1	3	666	29	15907	0.119677
GO:0033077	T cell differentiation in thymus	biological_process	9	PRKDC;CTNNB1;ZFP36L2	3	666	29	15907	0.119677
GO:0002088	lens development in camera-type eye	biological_process	5	PYGO2;SIX5;TGFBR1	3	666	29	15907	0.119677
GO:0043491	protein kinase B signaling	biological_process	6	SETX;RPS6KB1;EPHA2	3	666	29	15907	0.119677
GO:0001974	blood vessel remodeling	biological_process	5	FOXC1;ATG5;MDM2	3	666	29	15907	0.119677
GO:0007616	long-term memory	biological_process	6	PRNP;RPS6KB1;LDLR	3	666	29	15907	0.119677
GO:0007500	mesodermal cell fate determination	biological_process	6	KLF4	1	666	3	15907	0.120427
GO:1901299	negative regulation of hydrogen peroxide-mediated programmed cell death	biological_process	9	MET	1	666	3	15907	0.120427
GO:1902897	regulation of postsynaptic density protein 95 clustering	biological_process	10	ZMYND8	1	666	3	15907	0.120427
GO:0002725	negative regulation of T cell cytokine production	biological_process	11	SMAD7	1	666	3	15907	0.120427
GO:0030859	polarized epithelial cell differentiation	biological_process	7	DLG5	1	666	3	15907	0.120427
GO:0055106	ubiquitin-protein transferase regulator activity	molecular_function	5	TRIB1	1	666	3	15907	0.120427
GO:0021587	cerebellum morphogenesis	biological_process	5	ABL1	1	666	3	15907	0.120427
GO:0010609	mRNA localization resulting in posttranscriptional regulation of gene expression	biological_process	7	MEX3D	1	666	3	15907	0.120427
GO:0060948	cardiac vascular smooth muscle cell development	biological_process	7	VEGFA	1	666	3	15907	0.120427
GO:1905098	negative regulation of guanyl-nucleotide exchange factor activity	biological_process	8	MET	1	666	3	15907	0.120427
GO:0045953	negative regulation of natural killer cell mediated cytotoxicity	biological_process	8	CRK	1	666	3	15907	0.120427
GO:1902723	negative regulation of skeletal muscle satellite cell proliferation	biological_process	9	SIX5	1	666	3	15907	0.120427
GO:0043227	membrane-bounded organelle	cellular_component	4	PSEN1	1	666	3	15907	0.120427
GO:1903135	cupric ion binding	molecular_function	9	PRNP	1	666	3	15907	0.120427
GO:0060066	oviduct development	biological_process	6	CTNNB1	1	666	3	15907	0.120427
GO:0042721	TIM22 mitochondrial import inner membrane insertion complex	cellular_component	6	TIMM22	1	666	3	15907	0.120427
GO:0051088	PMA-inducible membrane protein ectodomain proteolysis	biological_process	10	ADAM10	1	666	3	15907	0.120427
GO:0034657	GID complex	cellular_component	4	MAEA	1	666	3	15907	0.120427
GO:0070231	T cell apoptotic process	biological_process	9	RIPK1	1	666	3	15907	0.120427
GO:0030943	mitochondrion targeting sequence binding	molecular_function	7	TIMM22	1	666	3	15907	0.120427
GO:0005826	actomyosin contractile ring	cellular_component	5	MAEA	1	666	3	15907	0.120427
GO:0016080	synaptic vesicle targeting	biological_process	5	PSEN1	1	666	3	15907	0.120427
GO:0035867	alphav-beta3 integrin-IGF-1-IGF1R complex	cellular_component	6	IGF1R	1	666	3	15907	0.120427
GO:0002193	MAML1-RBP-Jkappa- ICN1 complex	cellular_component	4	MAML1	1	666	3	15907	0.120427
GO:0010909	positive regulation of heparan sulfate proteoglycan biosynthetic process	biological_process	10	CTNNB1	1	666	3	15907	0.120427
GO:0036023	embryonic skeletal limb joint morphogenesis	biological_process	6	CTNNB1	1	666	3	15907	0.120427
GO:0034472	snRNA 3'-end processing	biological_process	12	INTS7	1	666	3	15907	0.120427
GO:0070459	prolactin secretion	biological_process	11	UBE2Q1	1	666	3	15907	0.120427
GO:1901897	regulation of relaxation of cardiac muscle	biological_process	9	CAMK2G	1	666	3	15907	0.120427
GO:0043262	adenosine-diphosphatase activity	molecular_function	9	CANT1	1	666	3	15907	0.120427
GO:0051572	negative regulation of histone H3-K4 methylation	biological_process	12	BCOR	1	666	3	15907	0.120427
GO:0090118	receptor-mediated endocytosis involved in cholesterol transport	biological_process	9	LDLR	1	666	3	15907	0.120427
GO:0034272	phosphatidylinositol 3-kinase complex, class III, type II	cellular_component	9	PIK3R4	1	666	3	15907	0.120427
GO:0032747	positive regulation of interleukin-23 production	biological_process	8	IL17RA	1	666	3	15907	0.120427
GO:0035793	positive regulation of metanephric mesenchymal cell migration by platelet-derived growth factor receptor-beta signaling pathway	biological_process	11	PDGFA	1	666	3	15907	0.120427
GO:1900126	negative regulation of hyaluronan biosynthetic process	biological_process	9	CLTC	1	666	3	15907	0.120427
GO:1901026	ripoptosome assembly involved in necroptotic process	biological_process	8	RIPK1	1	666	3	15907	0.120427
GO:1904954	canonical Wnt signaling pathway involved in midbrain dopaminergic neuron differentiation	biological_process	9	CTNNB1	1	666	3	15907	0.120427
GO:0035359	negative regulation of peroxisome proliferator activated receptor signaling pathway	biological_process	9	ASXL1	1	666	3	15907	0.120427
GO:0071062	alphav-beta3 integrin-vitronectin complex	cellular_component	6	ITGA5	1	666	3	15907	0.120427
GO:0006857	oligopeptide transport	biological_process	9	SLC15A4	1	666	3	15907	0.120427
GO:0004771	sterol esterase activity	molecular_function	7	NCEH1	1	666	3	15907	0.120427
GO:0000033	alpha-1,3-mannosyltransferase activity	molecular_function	8	ALG2	1	666	3	15907	0.120427
GO:0015093	ferrous iron transmembrane transporter activity	molecular_function	11	SLC39A14	1	666	3	15907	0.120427
GO:0032651	regulation of interleukin-1 beta production	biological_process	8	F2R	1	666	3	15907	0.120427
GO:0044205	'de novo' UMP biosynthetic process	biological_process	13	UMPS	1	666	3	15907	0.120427
GO:1905075	positive regulation of tight junction disassembly	biological_process	8	TGFBR1	1	666	3	15907	0.120427
GO:0003340	negative regulation of mesenchymal to epithelial transition involved in metanephros morphogenesis	biological_process	10	CTNNB1	1	666	3	15907	0.120427
GO:0033504	floor plate development	biological_process	5	STIL	1	666	3	15907	0.120427
GO:0048859	formation of anatomical boundary	biological_process	5	SMAD4	1	666	3	15907	0.120427
GO:0038145	macrophage colony-stimulating factor signaling pathway	biological_process	7	CSF1	1	666	3	15907	0.120427
GO:0051797	regulation of hair follicle development	biological_process	7	SMAD4	1	666	3	15907	0.120427
GO:0042759	long-chain fatty acid biosynthetic process	biological_process	11	ELOVL6	1	666	3	15907	0.120427
GO:1901895	negative regulation of ATPase-coupled calcium transmembrane transporter activity	biological_process	9	THADA	1	666	3	15907	0.120427
GO:0035879	plasma membrane lactate transport	biological_process	13	SLC16A1	1	666	3	15907	0.120427
GO:0000432	positive regulation of transcription from RNA polymerase II promoter by glucose	biological_process	12	USF1	1	666	3	15907	0.120427
GO:0006556	S-adenosylmethionine biosynthetic process	biological_process	8	MAT2A	1	666	3	15907	0.120427
GO:0039689	negative stranded viral RNA replication	biological_process	9	ATG5	1	666	3	15907	0.120427
GO:0072133	metanephric mesenchyme morphogenesis	biological_process	8	SMAD4	1	666	3	15907	0.120427
GO:0032608	interferon-beta production	biological_process	6	TRIM56	1	666	3	15907	0.120427
GO:0098554	cytoplasmic side of endoplasmic reticulum membrane	cellular_component	7	THADA	1	666	3	15907	0.120427
GO:0003162	atrioventricular node development	biological_process	9	MAML1	1	666	3	15907	0.120427
GO:0042249	establishment of planar polarity of embryonic epithelium	biological_process	7	CELSR1	1	666	3	15907	0.120427
GO:0071209	U7 snRNA binding	molecular_function	8	LSM10	1	666	3	15907	0.120427
GO:1903378	positive regulation of oxidative stress-induced neuron intrinsic apoptotic signaling pathway	biological_process	11	MCL1	1	666	3	15907	0.120427
GO:0016476	regulation of embryonic cell shape	biological_process	9	DAG1	1	666	3	15907	0.120427
GO:0070141	response to UV-A	biological_process	8	EGFR	1	666	3	15907	0.120427
GO:1903025	regulation of RNA polymerase II regulatory region sequence-specific DNA binding	biological_process	8	NSD1	1	666	3	15907	0.120427
GO:0061628	H3K27me3 modified histone binding	molecular_function	7	TAF7	1	666	3	15907	0.120427
GO:0044530	supraspliceosomal complex	cellular_component	7	ADAR	1	666	3	15907	0.120427
GO:0032682	negative regulation of chemokine production	biological_process	8	EPHA2	1	666	3	15907	0.120427
GO:0015770	sucrose transport	biological_process	10	SLC45A4	1	666	3	15907	0.120427
GO:0000110	nucleotide-excision repair factor 1 complex	cellular_component	7	ERCC4	1	666	3	15907	0.120427
GO:0051684	maintenance of Golgi location	biological_process	7	ARHGAP21	1	666	3	15907	0.120427
GO:0097051	establishment of protein localization to endoplasmic reticulum membrane	biological_process	10	RAB3GAP2	1	666	3	15907	0.120427
GO:1904693	midbrain morphogenesis	biological_process	5	FZD6	1	666	3	15907	0.120427
GO:0034274	Atg12-Atg5-Atg16 complex	cellular_component	6	ATG5	1	666	3	15907	0.120427
GO:0070495	negative regulation of thrombin-activated receptor signaling pathway	biological_process	10	MET	1	666	3	15907	0.120427
GO:0003190	atrioventricular valve formation	biological_process	6	SMAD4	1	666	3	15907	0.120427
GO:0034271	phosphatidylinositol 3-kinase complex, class III, type I	cellular_component	9	PIK3R4	1	666	3	15907	0.120427
GO:0071386	cellular response to corticosterone stimulus	biological_process	10	ATP2B1	1	666	3	15907	0.120427
GO:0017171	serine hydrolase activity	molecular_function	5	NCEH1	1	666	3	15907	0.120427
GO:0022840	leak channel activity	molecular_function	8	PANX1	1	666	3	15907	0.120427
GO:0070315	G1 to G0 transition involved in cell differentiation	biological_process	6	ZNF503	1	666	3	15907	0.120427
GO:0030327	prenylated protein catabolic process	biological_process	10	PCYOX1	1	666	3	15907	0.120427
GO:1905206	positive regulation of hydrogen peroxide-induced cell death	biological_process	10	RIPK1	1	666	3	15907	0.120427
GO:0072061	inner medullary collecting duct development	biological_process	7	WNT7B	1	666	3	15907	0.120427
GO:0061819	telomeric DNA-containing double minutes formation	biological_process	10	ERCC4	1	666	3	15907	0.120427
GO:0090234	regulation of kinetochore assembly	biological_process	10	RNF4	1	666	3	15907	0.120427
GO:0046985	positive regulation of hemoglobin biosynthetic process	biological_process	9	KLF4	1	666	3	15907	0.120427
GO:1901315	negative regulation of histone H2A K63-linked ubiquitination	biological_process	12	TRIP12	1	666	3	15907	0.120427
GO:0004741	[pyruvate dehydrogenase (lipoamide)] phosphatase activity	molecular_function	9	PDP2	1	666	3	15907	0.120427
GO:1990599	3' overhang single-stranded DNA endodeoxyribonuclease activity	molecular_function	10	ERCC4	1	666	3	15907	0.120427
GO:0072717	cellular response to actinomycin D	biological_process	7	MDM2	1	666	3	15907	0.120427
GO:0004723	calcium-dependent protein serine/threonine phosphatase activity	molecular_function	10	CAMK2G	1	666	3	15907	0.120427
GO:0052839	inositol diphosphate tetrakisphosphate kinase activity	molecular_function	7	IP6K1	1	666	3	15907	0.120427
GO:1990928	response to amino acid starvation	biological_process	6	LARP1	1	666	3	15907	0.120427
GO:0035973	aggrephagy	biological_process	9	ATG5	1	666	3	15907	0.120427
GO:0000120	RNA polymerase I transcription factor complex	cellular_component	7	TAF1C	1	666	3	15907	0.120427
GO:0004591	oxoglutarate dehydrogenase (succinyl-transferring) activity	molecular_function	7	OGDH	1	666	3	15907	0.120427
GO:0045604	regulation of epidermal cell differentiation	biological_process	8	KEAP1	1	666	3	15907	0.120427
GO:0044323	retinoic acid-responsive element binding	molecular_function	11	NR2F1	1	666	3	15907	0.120427
GO:0071494	cellular response to UV-C	biological_process	9	MDM2	1	666	3	15907	0.120427
GO:0071818	BAT3 complex	cellular_component	5	UBL4A	1	666	3	15907	0.120427
GO:0060492	lung induction	biological_process	10	CTNNB1	1	666	3	15907	0.120427
GO:0070837	dehydroascorbic acid transport	biological_process	9	SLC2A3	1	666	3	15907	0.120427
GO:0050717	positive regulation of interleukin-1 alpha secretion	biological_process	10	PANX1	1	666	3	15907	0.120427
GO:0035282	segmentation	biological_process	6	PSEN1	1	666	3	15907	0.120427
GO:0032437	cuticular plate	cellular_component	6	SPTBN1	1	666	3	15907	0.120427
GO:2000312	regulation of kainate selective glutamate receptor activity	biological_process	10	NETO2	1	666	3	15907	0.120427
GO:0008384	IkappaB kinase activity	molecular_function	9	IKBKB	1	666	3	15907	0.120427
GO:0021828	gonadotrophin-releasing hormone neuronal migration to the hypothalamus	biological_process	8	NRP1	1	666	3	15907	0.120427
GO:0033300	dehydroascorbic acid transmembrane transporter activity	molecular_function	8	SLC2A3	1	666	3	15907	0.120427
GO:2000619	negative regulation of histone H4-K16 acetylation	biological_process	13	ATG5	1	666	3	15907	0.120427
GO:0052405	negative regulation by host of symbiont molecular function	biological_process	8	RAB9A	1	666	3	15907	0.120427
GO:0032946	positive regulation of mononuclear cell proliferation	biological_process	9	CSF1	1	666	3	15907	0.120427
GO:0070966	nuclear-transcribed mRNA catabolic process, no-go decay	biological_process	12	CNOT6	1	666	3	15907	0.120427
GO:0035523	protein K29-linked deubiquitination	biological_process	10	ZRANB1	1	666	3	15907	0.120427
GO:0035880	embryonic nail plate morphogenesis	biological_process	6	FZD6	1	666	3	15907	0.120427
GO:0005899	insulin receptor complex	cellular_component	6	IRS1	1	666	3	15907	0.120427
GO:0034381	plasma lipoprotein particle clearance	biological_process	4	LDLR	1	666	3	15907	0.120427
GO:0071895	odontoblast differentiation	biological_process	9	FAM20C	1	666	3	15907	0.120427
GO:0070434	positive regulation of nucleotide-binding oligomerization domain containing 2 signaling pathway	biological_process	10	HSPA1B	1	666	3	15907	0.120427
GO:0030888	regulation of B cell proliferation	biological_process	10	AHR	1	666	3	15907	0.120427
GO:0070370	cellular heat acclimation	biological_process	7	HSPA1B	1	666	3	15907	0.120427
GO:0033686	positive regulation of luteinizing hormone secretion	biological_process	10	SMAD4	1	666	3	15907	0.120427
GO:0060743	epithelial cell maturation involved in prostate gland development	biological_process	7	FEM1B	1	666	3	15907	0.120427
GO:0045309	protein phosphorylated amino acid binding	molecular_function	6	CRK	1	666	3	15907	0.120427
GO:0002329	pre-B cell differentiation	biological_process	10	LRRC8A	1	666	3	15907	0.120427
GO:0031937	positive regulation of chromatin silencing	biological_process	10	SIN3A	1	666	3	15907	0.120427
GO:1903679	positive regulation of cap-independent translational initiation	biological_process	13	YTHDF2	1	666	3	15907	0.120427
GO:0015333	peptide:proton symporter activity	molecular_function	11	SLC15A4	1	666	3	15907	0.120427
GO:0005863	striated muscle myosin thick filament	cellular_component	7	TRIM32	1	666	3	15907	0.120427
GO:0060916	mesenchymal cell proliferation involved in lung development	biological_process	5	CTNNB1	1	666	3	15907	0.120427
GO:1902774	late endosome to lysosome transport	biological_process	8	VPS39	1	666	3	15907	0.120427
GO:0060769	positive regulation of epithelial cell proliferation involved in prostate gland development	biological_process	9	CTNNB1	1	666	3	15907	0.120427
GO:0033687	osteoblast proliferation	biological_process	4	FIGNL1	1	666	3	15907	0.120427
GO:0015181	arginine transmembrane transporter activity	molecular_function	7	SLC7A1	1	666	3	15907	0.120427
GO:0097159	organic cyclic compound binding	molecular_function	4	SLC16A1	1	666	3	15907	0.120427
GO:0071500	cellular response to nitrosative stress	biological_process	6	ATG5	1	666	3	15907	0.120427
GO:0005873	plus-end kinesin complex	cellular_component	6	KIF3B	1	666	3	15907	0.120427
GO:0016553	base conversion or substitution editing	biological_process	10	ADAR	1	666	3	15907	0.120427
GO:0031627	telomeric loop formation	biological_process	9	DCLRE1B	1	666	3	15907	0.120427
GO:0015295	solute:proton symporter activity	molecular_function	10	SLC33A1	1	666	3	15907	0.120427
GO:1905907	negative regulation of amyloid fibril formation	biological_process	9	LDLR	1	666	3	15907	0.120427
GO:0044346	fibroblast apoptotic process	biological_process	7	MYC	1	666	3	15907	0.120427
GO:0001704	formation of primary germ layer	biological_process	5	ARID1A	1	666	3	15907	0.120427
GO:0071409	cellular response to cycloheximide	biological_process	7	KLF4	1	666	3	15907	0.120427
GO:1903375	facioacoustic ganglion development	biological_process	8	NRP1	1	666	3	15907	0.120427
GO:0042335	cuticle development	biological_process	5	TMEM79	1	666	3	15907	0.120427
GO:0090135	actin filament branching	biological_process	7	ABL1	1	666	3	15907	0.120427
GO:0016262	protein N-acetylglucosaminyltransferase activity	molecular_function	8	OGT	1	666	3	15907	0.120427
GO:0051882	mitochondrial depolarization	biological_process	7	ABL1	1	666	3	15907	0.120427
GO:0010159	specification of animal organ position	biological_process	6	TBX3	1	666	3	15907	0.120427
GO:0015085	calcium ion transmembrane transporter activity	molecular_function	9	ATP2B1	1	666	3	15907	0.120427
GO:0000271	polysaccharide biosynthetic process	biological_process	7	GLT8D1	1	666	3	15907	0.120427
GO:0044611	nuclear pore inner ring	cellular_component	4	NUP155	1	666	3	15907	0.120427
GO:0052836	inositol 5-diphosphate pentakisphosphate 5-kinase activity	molecular_function	7	IP6K1	1	666	3	15907	0.120427
GO:0045324	late endosome to vacuole transport	biological_process	7	PIK3R4	1	666	3	15907	0.120427
GO:0060535	trachea cartilage morphogenesis	biological_process	7	WNT7B	1	666	3	15907	0.120427
GO:0016971	flavin-linked sulfhydryl oxidase activity	molecular_function	8	QSOX2	1	666	3	15907	0.120427
GO:1900186	negative regulation of clathrin-dependent endocytosis	biological_process	10	UBQLN2	1	666	3	15907	0.120427
GO:0046134	pyrimidine nucleoside biosynthetic process	biological_process	10	UMPS	1	666	3	15907	0.120427
GO:0097374	sensory neuron axon guidance	biological_process	7	NRP1	1	666	3	15907	0.120427
GO:1990189	peptide-serine-N-acetyltransferase activity	molecular_function	11	NAA40	1	666	3	15907	0.120427
GO:0030622	U4atac snRNA binding	molecular_function	8	GEMIN5	1	666	3	15907	0.120427
GO:0061198	fungiform papilla formation	biological_process	5	CTNNB1	1	666	3	15907	0.120427
GO:0034770	histone H4-K20 methylation	biological_process	13	NSD1	1	666	3	15907	0.120427
GO:0019776	Atg8 ligase activity	molecular_function	5	ATG5	1	666	3	15907	0.120427
GO:1990785	response to water-immersion restraint stress	biological_process	6	MDM2	1	666	3	15907	0.120427
GO:0048625	myoblast fate commitment	biological_process	6	PITX1	1	666	3	15907	0.120427
GO:0070602	regulation of centromeric sister chromatid cohesion	biological_process	10	CTNNB1	1	666	3	15907	0.120427
GO:1905244	regulation of modification of synaptic structure	biological_process	8	ABL1	1	666	3	15907	0.120427
GO:0033260	nuclear DNA replication	biological_process	11	DONSON	1	666	3	15907	0.120427
GO:0016939	kinesin II complex	cellular_component	6	KIF3B	1	666	3	15907	0.120427
GO:0002265	astrocyte activation involved in immune response	biological_process	6	PSEN1	1	666	3	15907	0.120427
GO:1905765	negative regulation of protection from non-homologous end joining at telomere	biological_process	12	ERCC4	1	666	3	15907	0.120427
GO:0008506	sucrose:proton symporter activity	molecular_function	8	SLC45A4	1	666	3	15907	0.120427
GO:0034457	Mpp10 complex	cellular_component	4	IMP3	1	666	3	15907	0.120427
GO:0038091	positive regulation of cell proliferation by VEGF-activated platelet derived growth factor receptor signaling pathway	biological_process	8	VEGFA	1	666	3	15907	0.120427
GO:0045682	regulation of epidermis development	biological_process	6	NAB1	1	666	3	15907	0.120427
GO:0016259	selenocysteine metabolic process	biological_process	11	SEPHS2	1	666	3	15907	0.120427
GO:2000051	negative regulation of non-canonical Wnt signaling pathway	biological_process	10	RNF213	1	666	3	15907	0.120427
GO:0014707	branchiomeric skeletal muscle development	biological_process	7	PITX1	1	666	3	15907	0.120427
GO:0071074	eukaryotic initiation factor eIF2 binding	molecular_function	6	MYC	1	666	3	15907	0.120427
GO:0036459	thiol-dependent ubiquitinyl hydrolase activity	molecular_function	9	USP9X;VCPIP1;USP31;ZRANB1;USP10;TADA2B;TRRAP	7	666	99	15907	0.121196
GO:0035690	cellular response to drug	biological_process	6	MYC;UMPS;EGFR;TFRC;PRNP	5	666	63	15907	0.123306
GO:0032147	activation of protein kinase activity	biological_process	12	AXIN1;PRNP;VEGFA;ADNP;MAP2K4	5	666	63	15907	0.123306
GO:0007030	Golgi organization	biological_process	6	GOLPH3;VCPIP1;COG1;ARHGAP21;BAG5;TRAPPC8	6	666	81	15907	0.123462
GO:0010595	positive regulation of endothelial cell migration	biological_process	10	VEGFA;RHOB;BCAR1;NRP1	4	666	46	15907	0.125436
GO:0009887	animal organ morphogenesis	biological_process	5	PDGFA;CRKL;EPHB2;GDF11;NRP1;ASXL1;TBX3	7	666	100	15907	0.125924
GO:0005085	guanyl-nucleotide exchange factor activity	molecular_function	7	ARHGEF12;SPATA13;TRIO;DENND5A;SMCR8;BCAR3;GNA13;EIF2B1;IQSEC1;DENND5B;RIC8A	11	666	178	15907	0.127867
GO:0007411	axon guidance	biological_process	6	NRP1;PIK3CB;B3GNT2;EPHB2;SIAH2;ARHGAP35;SPTBN1;SIAH1;EXT1;SMAD4;FOXD1	11	666	178	15907	0.127867
GO:0019001	guanyl nucleotide binding	molecular_function	7	GNA12;GNA13	2	666	15	15907	0.128371
GO:2000811	negative regulation of anoikis	biological_process	10	MCL1;ITGA5	2	666	15	15907	0.128371
GO:0004438	phosphatidylinositol-3-phosphatase activity	molecular_function	10	MTMR4;SYNJ2	2	666	15	15907	0.128371
GO:0043968	histone H2A acetylation	biological_process	11	NAA40;TRRAP	2	666	15	15907	0.128371
GO:0007292	female gamete generation	biological_process	6	TOB2;USP9X	2	666	15	15907	0.128371
GO:0042325	regulation of phosphorylation	biological_process	9	IKBKB;PSEN1	2	666	15	15907	0.128371
GO:0001708	cell fate specification	biological_process	5	CTNNB1;PSEN1	2	666	15	15907	0.128371
GO:0005662	DNA replication factor A complex	cellular_component	4	PURB;PURA	2	666	15	15907	0.128371
GO:0008301	DNA binding, bending	molecular_function	7	FOXC1;FOXD1	2	666	15	15907	0.128371
GO:0001709	cell fate determination	biological_process	5	CTNNB1;MCL1	2	666	15	15907	0.128371
GO:0017091	AU-rich element binding	molecular_function	7	ZFP36L2;MEX3D	2	666	15	15907	0.128371
GO:0051571	positive regulation of histone H3-K4 methylation	biological_process	12	SMAD4;CTNNB1	2	666	15	15907	0.128371
GO:0031929	TOR signaling	biological_process	6	LARP1;RPS6KB1	2	666	15	15907	0.128371
GO:0001736	establishment of planar polarity	biological_process	6	CELSR1;FZD6	2	666	15	15907	0.128371
GO:0032270	positive regulation of cellular protein metabolic process	biological_process	8	KLF4;CSF1	2	666	15	15907	0.128371
GO:0005521	lamin binding	molecular_function	5	PRNP;TOR1AIP1	2	666	15	15907	0.128371
GO:0042974	retinoic acid receptor binding	molecular_function	8	ASXL1;NSD1	2	666	15	15907	0.128371
GO:0044804	autophagy of nucleus	biological_process	7	ATG5;TRAPPC8	2	666	15	15907	0.128371
GO:0031434	mitogen-activated protein kinase kinase binding	molecular_function	8	TRIB1;RAF1	2	666	15	15907	0.128371
GO:0042809	vitamin D receptor binding	molecular_function	8	TOB2;TAF7	2	666	15	15907	0.128371
GO:0009451	RNA modification	biological_process	9	TRUB2;RPUSD2	2	666	15	15907	0.128371
GO:0044257	cellular protein catabolic process	biological_process	8	SIAH2;RIPK1	2	666	15	15907	0.128371
GO:0001935	endothelial cell proliferation	biological_process	5	PIK3CB;PRKX	2	666	15	15907	0.128371
GO:0070059	intrinsic apoptotic signaling pathway in response to endoplasmic reticulum stress	biological_process	7	CEBPB;CHAC1;TNFRSF10B	3	666	30	15907	0.129065
GO:0030100	regulation of endocytosis	biological_process	7	ABL2;ABL1;ARFGAP1	3	666	30	15907	0.129065
GO:0030513	positive regulation of BMP signaling pathway	biological_process	11	FOXD1;SMAD2;SMAD4	3	666	30	15907	0.129065
GO:0010243	response to organonitrogen compound	biological_process	6	SIN3A;RPS6KB1;BTG2	3	666	30	15907	0.129065
GO:0044344	cellular response to fibroblast growth factor stimulus	biological_process	8	ZFP36L2;HYAL2;SETX	3	666	30	15907	0.129065
GO:0042177	negative regulation of protein catabolic process	biological_process	8	EGFR;DEDD;SMAD3	3	666	30	15907	0.129065
GO:0030879	mammary gland development	biological_process	7	PYGO2;TBX3;ARHGAP35	3	666	30	15907	0.129065
GO:0003333	amino acid transmembrane transport	biological_process	11	SLC7A11;SLC38A2;SLC7A1	3	666	30	15907	0.129065
GO:0005905	clathrin-coated pit	cellular_component	4	LDLR;NECAP2;SH3BP4;TFRC;CLTC	5	666	64	15907	0.129447
GO:0047485	protein N-terminus binding	molecular_function	5	NCOA3;ZMYND8;MDM2;ARF6;HSPA1B;ALG2;ERCC4	7	666	101	15907	0.130745
GO:0019899	enzyme binding	molecular_function	5	JUND;HSPA1B;USF1;SMAD3;TSPAN17;EGLN1;CRK;EGFR;CTNNB1;H2AFX;MDM2;CBX4;HYAL2;TRIO;PDE4D;PRKDC;GOLPH3;RAF1;AXIN1	19	666	343	15907	0.13117
GO:0031338	regulation of vesicle fusion	biological_process	8	TBC1D14;TBC1D16;RUNDC1;TBC1D9B	4	666	47	15907	0.132848
GO:0051592	response to calcium ion	biological_process	7	EGFR;ALG2;SDC1;DUSP1	4	666	47	15907	0.132848
GO:0004713	protein tyrosine kinase activity	molecular_function	8	ABL1;EGFR;ABL2;EPHB2;MAP2K4;DYRK2;EPHA2;IGF1R;MET	9	666	140	15907	0.133322
GO:0043524	negative regulation of neuron apoptotic process	biological_process	10	AMBRA1;CEBPB;PSEN1;PDPK1;ADNP;F2R;BTG2;NRP1	8	666	121	15907	0.135083
GO:0042393	histone binding	molecular_function	5	PHF12;L3MBTL2;IPO7;CHD8;PYGO2;TBL1X;GRWD1;H2AFX	8	666	121	15907	0.135083
GO:0051301	cell division	biological_process	4	FAM83D;NSUN2;FZR1;CDCA4;NR3C1;CLTC;USP9X;BIRC6;CHMP1B;AHCTF1;ARF6;MAEA;BCAR1;CCNT1;IST1;PPP2R2D;CDK13;KLHL9;ANKLE2;KLHL21;POGZ	21	666	387	15907	0.135911
GO:0030154	cell differentiation	biological_process	5	GNA13;SMURF1;EYA4;VEGFA;EPHA2;ZBTB7B;MCL1;LRRC8A;TGFBR1;CEBPB;RHOB;RBM38;EXT2;PURB;PRKX;SIAH1;AMBRA1;FOXK1;FOXK2;ARF6;PURA;CBX2;KLF4;FOXD1;ELF3;CAMK2G;PEG10;SETX;CSF1;RAF1;GNA12;ZNF281;LGR4;CTNNB1;NXN;NRP1	36	666	711	15907	0.136959
GO:0042059	negative regulation of epidermal growth factor receptor signaling pathway	biological_process	10	ERRFI1;PTPRJ;EGFR	3	666	31	15907	0.138704
GO:0042130	negative regulation of T cell proliferation	biological_process	11	DLG5;CEBPB;TNFRSF21	3	666	31	15907	0.138704
GO:1903507	negative regulation of nucleic acid-templated transcription	biological_process	10	SIAH2;TOB2;YAP1	3	666	31	15907	0.138704
GO:0005770	late endosome	cellular_component	8	F2R;SPPL2A;RHOB;RAB9A;VPS39;VPS18;PIK3R4;LDLR	8	666	122	15907	0.139629
GO:0008630	intrinsic apoptotic signaling pathway in response to DNA damage	biological_process	7	ABL1;EPHA2;MCL1;PRKDC	4	666	48	15907	0.140436
GO:0005694	chromosome	cellular_component	6	SETD2;POGZ;CDK12;HIST1H1C;SETX;ASH1L;H2AFX;CENPB;EHMT1;DCLRE1B;BAHD1;CDK13;INTS7;DCTN5;KANSL1;FAM208A;AHCTF1;GRWD1;NSD1;SETD1B;ZBTB38	21	666	389	15907	0.140879
GO:0043130	ubiquitin binding	molecular_function	6	UBAP1;FAF2;TRIM32;UBTD2;SMAD3	5	666	66	15907	0.142135
GO:0001522	pseudouridine synthesis	biological_process	10	TRUB2;RPUSD2	2	666	16	15907	0.142821
GO:0002063	chondrocyte development	biological_process	6	CHSY1;IMPAD1	2	666	16	15907	0.142821
GO:0031668	cellular response to extracellular stimulus	biological_process	5	ARHGAP35;ADNP	2	666	16	15907	0.142821
GO:0060749	mammary gland alveolus development	biological_process	5	SOCS2;VEGFA	2	666	16	15907	0.142821
GO:0042307	positive regulation of protein import into nucleus	biological_process	10	HYAL2;IPO5	2	666	16	15907	0.142821
GO:0007026	negative regulation of microtubule depolymerization	biological_process	10	MID1IP1;MID1	2	666	16	15907	0.142821
GO:0001702	gastrulation with mouth forming second	biological_process	7	SMAD4;CTNNB1	2	666	16	15907	0.142821
GO:0006402	mRNA catabolic process	biological_process	10	ZFP36L2;HSPA1B	2	666	16	15907	0.142821
GO:0097502	mannosylation	biological_process	5	PIGV;ALG2	2	666	16	15907	0.142821
GO:0008353	RNA polymerase II CTD heptapeptide repeat kinase activity	molecular_function	9	CDK13;CDK12	2	666	16	15907	0.142821
GO:0030224	monocyte differentiation	biological_process	8	VEGFA;SP3	2	666	16	15907	0.142821
GO:0017016	Ras GTPase binding	molecular_function	8	RAF1;SH3BP4	2	666	16	15907	0.142821
GO:0006970	response to osmotic stress	biological_process	5	LRRC8A;EGFR	2	666	16	15907	0.142821
GO:0031527	filopodium membrane	cellular_component	6	ARF6;ANTXR1	2	666	16	15907	0.142821
GO:0035024	negative regulation of Rho protein signal transduction	biological_process	12	MET;ARHGAP35	2	666	16	15907	0.142821
GO:0001965	G-protein alpha-subunit binding	molecular_function	5	F2R;RIC8A	2	666	16	15907	0.142821
GO:0006337	nucleosome disassembly	biological_process	8	GRWD1;ARID1A	2	666	16	15907	0.142821
GO:0042176	regulation of protein catabolic process	biological_process	7	MDM2;FAM83D	2	666	16	15907	0.142821
GO:0023019	signal transduction involved in regulation of gene expression	biological_process	5	SMAD2;SMAD3	2	666	16	15907	0.142821
GO:0030214	hyaluronan catabolic process	biological_process	9	TMEM2;HYAL2	2	666	16	15907	0.142821
GO:0031290	retinal ganglion cell axon guidance	biological_process	7	NRP1;EPHB2	2	666	16	15907	0.142821
GO:0031410	cytoplasmic vesicle	cellular_component	6	PSEN1;AMBRA1;ITGA5;VEZT;AMOTL2;ARHGAP21;UBQLN2;DUSP16;VOPP1;FZD6;TRAPPC8;NRP1;AXIN1;VPS18;TM9SF1;C3orf58;CLTC;PDPK1;AP1G1;SNX19;IST1;PIK3R4;SH3BP4;NECAP2;TFRC;RAB9A;AMOTL1;HYAL2;EPN2;GPRC5A	30	666	584	15907	0.144432
GO:0034599	cellular response to oxidative stress	biological_process	6	SETX;ADNP2;STAU1;HSPA1B;ABL1;NFE2L1	6	666	85	15907	0.14549
GO:0006469	negative regulation of protein kinase activity	biological_process	11	SOCS3;TRIB1;SOCS2;TAF7;PSEN1;SMCR8;PDPK1	7	666	104	15907	0.145745
GO:0043406	positive regulation of MAP kinase activity	biological_process	12	PSEN1;VEGFA;EGFR;PDGFA	4	666	49	15907	0.148191
GO:0016303	1-phosphatidylinositol-3-kinase activity	molecular_function	8	PIK3R4;IRS1;PIK3CB	3	666	32	15907	0.148577
GO:0008536	Ran GTPase binding	molecular_function	9	TNPO1;IPO7;IPO5	3	666	32	15907	0.148577
GO:0030117	membrane coat	cellular_component	6	AP1G1;CHMP1B;CLTC	3	666	32	15907	0.148577
GO:0071300	cellular response to retinoic acid	biological_process	7	ABL2;ADNP2;KLF4;SETX;WNT7B	5	666	67	15907	0.148674
GO:0045444	fat cell differentiation	biological_process	6	TRIM32;KLF4;SMAD6;CEBPA;CEBPB	5	666	67	15907	0.148674
GO:0002039	p53 binding	molecular_function	5	CHD8;RFWD3;MDM2;EHMT1;USP10	5	666	67	15907	0.148674
GO:0030659	cytoplasmic vesicle membrane	cellular_component	6	AHNAK2;AP1G1;FZD6;ARHGAP21;SNX19;RAB9A;CLTC;GPRC5A;VOPP1	9	666	144	15907	0.150383
GO:0046983	protein dimerization activity	molecular_function	5	CELSR1;ZBED4;AHRR;TSC22D1;E2F3;BHLHE40;NCOA3;AHR;MYC;USF1	10	666	164	15907	0.150633
GO:0016311	dephosphorylation	biological_process	7	PPM1A;IMPAD1;ACP2;PTPN9;DUSP1;PTPRJ;DUSP4;MTMR4;DUSP16;PFKFB3	10	666	165	15907	0.154769
GO:0018108	peptidyl-tyrosine phosphorylation	biological_process	10	EGFR;IGF1R;ABL2;MAP2K4;EPHB2;MET;ABL1;EPHA2;DYRK2	9	666	145	15907	0.154811
GO:0005070	SH3/SH2 adaptor activity	molecular_function	7	SOCS2;BCAR3;CRK;CRKL	4	666	50	15907	0.156108
GO:0001664	G protein-coupled receptor binding	molecular_function	6	HSPA1B;ARHGEF12;GNA13;GNA12	4	666	50	15907	0.156108
GO:0001922	B-1 B cell homeostasis	biological_process	7	ABL1	1	666	4	15907	0.15726
GO:0015129	lactate transmembrane transporter activity	molecular_function	8	SLC16A1	1	666	4	15907	0.15726
GO:0030035	microspike assembly	biological_process	8	ABL1	1	666	4	15907	0.15726
GO:0030125	clathrin vesicle coat	cellular_component	8	NECAP2	1	666	4	15907	0.15726
GO:1903347	negative regulation of bicellular tight junction assembly	biological_process	9	IKBKB	1	666	4	15907	0.15726
GO:0060235	lens induction in camera-type eye	biological_process	5	HIPK1	1	666	4	15907	0.15726
GO:0014028	notochord formation	biological_process	5	EPHA2	1	666	4	15907	0.15726
GO:0097201	negative regulation of transcription from RNA polymerase II promoter in response to stress	biological_process	11	DNAJB1	1	666	4	15907	0.15726
GO:1904645	response to amyloid-beta	biological_process	8	PRNP	1	666	4	15907	0.15726
GO:0004711	ribosomal protein S6 kinase activity	molecular_function	9	RPS6KB1	1	666	4	15907	0.15726
GO:1901837	negative regulation of transcription of nucleolar large rRNA by RNA polymerase I	biological_process	11	DEDD	1	666	4	15907	0.15726
GO:0033743	peptide-methionine (R)-S-oxide reductase activity	molecular_function	7	MSRB1	1	666	4	15907	0.15726
GO:2000672	negative regulation of motor neuron apoptotic process	biological_process	11	MAP2K4	1	666	4	15907	0.15726
GO:0061419	positive regulation of transcription from RNA polymerase II promoter in response to hypoxia	biological_process	12	VEGFA	1	666	4	15907	0.15726
GO:0016071	mRNA metabolic process	biological_process	9	CEBPG	1	666	4	15907	0.15726
GO:0072574	hepatocyte proliferation	biological_process	6	CEBPB	1	666	4	15907	0.15726
GO:0000125	PCAF complex	cellular_component	8	TRRAP	1	666	4	15907	0.15726
GO:0070522	ERCC4-ERCC1 complex	cellular_component	7	ERCC4	1	666	4	15907	0.15726
GO:0008298	intracellular mRNA localization	biological_process	6	MTHFSD	1	666	4	15907	0.15726
GO:0071603	endothelial cell-cell adhesion	biological_process	7	CYP1B1	1	666	4	15907	0.15726
GO:1902285	semaphorin-plexin signaling pathway involved in neuron projection guidance	biological_process	7	NRP1	1	666	4	15907	0.15726
GO:0048713	regulation of oligodendrocyte differentiation	biological_process	11	TNFRSF21	1	666	4	15907	0.15726
GO:0048386	positive regulation of retinoic acid receptor signaling pathway	biological_process	9	ASXL1	1	666	4	15907	0.15726
GO:0060056	mammary gland involution	biological_process	5	ELF3	1	666	4	15907	0.15726
GO:0060761	negative regulation of response to cytokine stimulus	biological_process	7	KLF4	1	666	4	15907	0.15726
GO:0043199	sulfate binding	molecular_function	6	SMAD4	1	666	4	15907	0.15726
GO:0002326	B cell lineage commitment	biological_process	6	PRKDC	1	666	4	15907	0.15726
GO:0072594	establishment of protein localization to organelle	biological_process	8	TSPAN17	1	666	4	15907	0.15726
GO:0071896	protein localization to adherens junction	biological_process	7	DLG5	1	666	4	15907	0.15726
GO:0036486	ventral trunk neural crest cell migration	biological_process	10	NRP1	1	666	4	15907	0.15726
GO:0031860	telomeric 3' overhang formation	biological_process	9	DCLRE1B	1	666	4	15907	0.15726
GO:1990266	neutrophil migration	biological_process	7	JAGN1	1	666	4	15907	0.15726
GO:0002674	negative regulation of acute inflammatory response	biological_process	10	ASH1L	1	666	4	15907	0.15726
GO:0035522	monoubiquitinated histone H2A deubiquitination	biological_process	12	ASXL1	1	666	4	15907	0.15726
GO:0016560	protein import into peroxisome matrix, docking	biological_process	6	PEX13	1	666	4	15907	0.15726
GO:0043137	DNA replication, removal of RNA primer	biological_process	8	FEN1	1	666	4	15907	0.15726
GO:1903061	positive regulation of protein lipidation	biological_process	9	RAB3GAP2	1	666	4	15907	0.15726
GO:0034751	aryl hydrocarbon receptor complex	cellular_component	5	AHR	1	666	4	15907	0.15726
GO:0033590	response to cobalamin	biological_process	7	EGFR	1	666	4	15907	0.15726
GO:0003006	developmental process involved in reproduction	biological_process	4	CSF1	1	666	4	15907	0.15726
GO:0033031	positive regulation of neutrophil apoptotic process	biological_process	7	PIK3CB	1	666	4	15907	0.15726
GO:0006021	inositol biosynthetic process	biological_process	8	IMPAD1	1	666	4	15907	0.15726
GO:0052833	inositol monophosphate 4-phosphatase activity	molecular_function	10	IMPAD1	1	666	4	15907	0.15726
GO:0090184	positive regulation of kidney development	biological_process	7	FOXD1	1	666	4	15907	0.15726
GO:0048261	negative regulation of receptor-mediated endocytosis	biological_process	9	ARF6	1	666	4	15907	0.15726
GO:0003266	regulation of secondary heart field cardioblast proliferation	biological_process	10	CTNNB1	1	666	4	15907	0.15726
GO:0042599	lamellar body	cellular_component	9	CKAP4	1	666	4	15907	0.15726
GO:0052834	inositol monophosphate phosphatase activity	molecular_function	9	IMPAD1	1	666	4	15907	0.15726
GO:0098815	modulation of excitatory postsynaptic potential	biological_process	8	ZMYND8	1	666	4	15907	0.15726
GO:0035461	vitamin transmembrane transport	biological_process	7	ABCC1	1	666	4	15907	0.15726
GO:0043201	response to leucine	biological_process	7	RPS6KB1	1	666	4	15907	0.15726
GO:0030289	protein phosphatase 4 complex	cellular_component	5	PPP4R1	1	666	4	15907	0.15726
GO:0035312	5'-3' exodeoxyribonuclease activity	molecular_function	9	DCLRE1B	1	666	4	15907	0.15726
GO:0003283	atrial septum development	biological_process	6	MDM2	1	666	4	15907	0.15726
GO:0033631	cell-cell adhesion mediated by integrin	biological_process	6	ITGA5	1	666	4	15907	0.15726
GO:0070309	lens fiber cell morphogenesis	biological_process	8	EPHA2	1	666	4	15907	0.15726
GO:1901203	positive regulation of extracellular matrix assembly	biological_process	7	SMAD3	1	666	4	15907	0.15726
GO:0032451	demethylase activity	molecular_function	4	ALKBH4	1	666	4	15907	0.15726
GO:0035166	post-embryonic hemopoiesis	biological_process	8	KLF4	1	666	4	15907	0.15726
GO:0007023	post-chaperonin tubulin folding pathway	biological_process	5	TBCC	1	666	4	15907	0.15726
GO:0016888	endodeoxyribonuclease activity, producing 5'-phosphomonoesters	molecular_function	9	TATDN2	1	666	4	15907	0.15726
GO:0035791	platelet-derived growth factor receptor-beta signaling pathway	biological_process	9	ABL1	1	666	4	15907	0.15726
GO:0007296	vitellogenesis	biological_process	6	ZMIZ1	1	666	4	15907	0.15726
GO:0033152	immunoglobulin V(D)J recombination	biological_process	7	PRKDC	1	666	4	15907	0.15726
GO:0090063	positive regulation of microtubule nucleation	biological_process	11	HSPA1B	1	666	4	15907	0.15726
GO:0035873	lactate transmembrane transport	biological_process	12	SLC16A1	1	666	4	15907	0.15726
GO:0030910	olfactory placode formation	biological_process	6	AXIN1	1	666	4	15907	0.15726
GO:0048408	epidermal growth factor binding	molecular_function	6	EGFR	1	666	4	15907	0.15726
GO:0010960	magnesium ion homeostasis	biological_process	10	EGFR	1	666	4	15907	0.15726
GO:0030311	poly-N-acetyllactosamine biosynthetic process	biological_process	8	B3GNT2	1	666	4	15907	0.15726
GO:0005253	anion channel activity	molecular_function	7	LRRC8A	1	666	4	15907	0.15726
GO:0038085	vascular endothelial growth factor binding	molecular_function	6	NRP1	1	666	4	15907	0.15726
GO:0070295	renal water absorption	biological_process	7	HYAL2	1	666	4	15907	0.15726
GO:0002573	myeloid leukocyte differentiation	biological_process	7	PSEN1	1	666	4	15907	0.15726
GO:0016428	tRNA (cytosine-5-)-methyltransferase activity	molecular_function	10	NSUN2	1	666	4	15907	0.15726
GO:0032205	negative regulation of telomere maintenance	biological_process	10	ERCC4	1	666	4	15907	0.15726
GO:0060385	axonogenesis involved in innervation	biological_process	10	NRP1	1	666	4	15907	0.15726
GO:0045134	uridine-diphosphatase activity	molecular_function	9	CANT1	1	666	4	15907	0.15726
GO:0008494	translation activator activity	molecular_function	7	LARP1	1	666	4	15907	0.15726
GO:0005131	growth hormone receptor binding	molecular_function	7	SOCS2	1	666	4	15907	0.15726
GO:1901097	negative regulation of autophagosome maturation	biological_process	11	PHF23	1	666	4	15907	0.15726
GO:0090168	Golgi reassembly	biological_process	7	VCPIP1	1	666	4	15907	0.15726
GO:0051447	negative regulation of meiotic cell cycle	biological_process	8	DUSP1	1	666	4	15907	0.15726
GO:0000109	nucleotide-excision repair complex	cellular_component	6	ERCC4	1	666	4	15907	0.15726
GO:0048864	stem cell development	biological_process	6	SETD2	1	666	4	15907	0.15726
GO:0016972	thiol oxidase activity	molecular_function	7	QSOX2	1	666	4	15907	0.15726
GO:0031545	peptidyl-proline 4-dioxygenase activity	molecular_function	8	EGLN1	1	666	4	15907	0.15726
GO:0034595	phosphatidylinositol phosphate 5-phosphatase activity	molecular_function	9	SYNJ2	1	666	4	15907	0.15726
GO:0030259	lipid glycosylation	biological_process	8	SLC35C1	1	666	4	15907	0.15726
GO:0051344	negative regulation of cyclic-nucleotide phosphodiesterase activity	biological_process	8	EGLN1	1	666	4	15907	0.15726
GO:0072675	osteoclast fusion	biological_process	6	SH3PXD2A	1	666	4	15907	0.15726
GO:0060923	cardiac muscle cell fate commitment	biological_process	7	TBX3	1	666	4	15907	0.15726
GO:0071816	tail-anchored membrane protein insertion into ER membrane	biological_process	10	UBL4A	1	666	4	15907	0.15726
GO:0051716	cellular response to stimulus	biological_process	4	EIF2B1	1	666	4	15907	0.15726
GO:0045569	TRAIL binding	molecular_function	5	TNFRSF10B	1	666	4	15907	0.15726
GO:0061484	hematopoietic stem cell homeostasis	biological_process	7	ADAR	1	666	4	15907	0.15726
GO:0010817	regulation of hormone levels	biological_process	5	SIN3A	1	666	4	15907	0.15726
GO:0046726	positive regulation by virus of viral protein levels in host cell	biological_process	8	STAU1	1	666	4	15907	0.15726
GO:0051567	histone H3-K9 methylation	biological_process	13	EHMT1	1	666	4	15907	0.15726
GO:0007176	regulation of epidermal growth factor-activated receptor activity	biological_process	9	PSEN1	1	666	4	15907	0.15726
GO:0098967	exocytic insertion of neurotransmitter receptor to postsynaptic membrane	biological_process	9	SNAP47	1	666	4	15907	0.15726
GO:0002520	immune system development	biological_process	4	SMAD3	1	666	4	15907	0.15726
GO:0008508	bile acid:sodium symporter activity	molecular_function	6	SLC10A3	1	666	4	15907	0.15726
GO:0061304	retinal blood vessel morphogenesis	biological_process	7	CYP1B1	1	666	4	15907	0.15726
GO:2001013	epithelial cell proliferation involved in renal tubule morphogenesis	biological_process	5	LGR4	1	666	4	15907	0.15726
GO:0009298	GDP-mannose biosynthetic process	biological_process	10	PMM2	1	666	4	15907	0.15726
GO:0097490	sympathetic neuron projection extension	biological_process	7	NRP1	1	666	4	15907	0.15726
GO:0000972	transcription-dependent tethering of RNA polymerase II gene DNA at nuclear periphery	biological_process	7	NUP155	1	666	4	15907	0.15726
GO:0004677	DNA-dependent protein kinase activity	molecular_function	9	PRKDC	1	666	4	15907	0.15726
GO:0005958	DNA-dependent protein kinase-DNA ligase 4 complex	cellular_component	6	PRKDC	1	666	4	15907	0.15726
GO:0030223	neutrophil differentiation	biological_process	9	JAGN1	1	666	4	15907	0.15726
GO:0070574	cadmium ion transmembrane transport	biological_process	11	SLC30A1	1	666	4	15907	0.15726
GO:0005025	transforming growth factor beta receptor activity, type I	molecular_function	11	TGFBR1	1	666	4	15907	0.15726
GO:0051351	positive regulation of ligase activity	biological_process	7	MID1IP1	1	666	4	15907	0.15726
GO:0022028	tangential migration from the subventricular zone to the olfactory bulb	biological_process	9	OGDH	1	666	4	15907	0.15726
GO:0035014	phosphatidylinositol 3-kinase regulator activity	molecular_function	6	KLF4	1	666	4	15907	0.15726
GO:0033278	cell proliferation in midbrain	biological_process	5	FZD6	1	666	4	15907	0.15726
GO:0009584	detection of visible light	biological_process	8	OPN3	1	666	4	15907	0.15726
GO:0006104	succinyl-CoA metabolic process	biological_process	8	OGDH	1	666	4	15907	0.15726
GO:0050851	antigen receptor-mediated signaling pathway	biological_process	7	BCAR1	1	666	4	15907	0.15726
GO:1901166	neural crest cell migration involved in autonomic nervous system development	biological_process	9	NRP1	1	666	4	15907	0.15726
GO:0036438	maintenance of lens transparency	biological_process	8	FOXC1	1	666	4	15907	0.15726
GO:1904888	cranial skeletal system development	biological_process	5	CTNNB1	1	666	4	15907	0.15726
GO:0006382	adenosine to inosine editing	biological_process	11	ADAR	1	666	4	15907	0.15726
GO:0045415	negative regulation of interleukin-8 biosynthetic process	biological_process	9	KLF4	1	666	4	15907	0.15726
GO:1903690	negative regulation of wound healing, spreading of epidermal cells	biological_process	9	PHLDB2	1	666	4	15907	0.15726
GO:0042159	lipoprotein catabolic process	biological_process	8	LDLR	1	666	4	15907	0.15726
GO:0034638	phosphatidylcholine catabolic process	biological_process	10	PLA2G15	1	666	4	15907	0.15726
GO:0006344	maintenance of chromatin silencing	biological_process	7	ARID1A	1	666	4	15907	0.15726
GO:0002248	connective tissue replacement involved in inflammatory response wound healing	biological_process	6	F2R	1	666	4	15907	0.15726
GO:0008934	inositol monophosphate 1-phosphatase activity	molecular_function	10	IMPAD1	1	666	4	15907	0.15726
GO:0071208	histone pre-mRNA DCP binding	molecular_function	7	LSM10	1	666	4	15907	0.15726
GO:0060571	morphogenesis of an epithelial fold	biological_process	7	EGFR	1	666	4	15907	0.15726
GO:0045876	positive regulation of sister chromatid cohesion	biological_process	10	FEN1	1	666	4	15907	0.15726
GO:1903553	positive regulation of extracellular exosome assembly	biological_process	10	SDC1	1	666	4	15907	0.15726
GO:0033192	calmodulin-dependent protein phosphatase activity	molecular_function	11	PPM1A	1	666	4	15907	0.15726
GO:0006482	protein demethylation	biological_process	10	ALKBH4	1	666	4	15907	0.15726
GO:0061739	protein lipidation involved in autophagosome assembly	biological_process	11	ATG5	1	666	4	15907	0.15726
GO:0060708	spongiotrophoblast differentiation	biological_process	6	SOCS3	1	666	4	15907	0.15726
GO:1990869	cellular response to chemokine	biological_process	8	FOXC1	1	666	4	15907	0.15726
GO:0004515	nicotinate-nucleotide adenylyltransferase activity	molecular_function	8	ABL1	1	666	4	15907	0.15726
GO:0061084	negative regulation of protein refolding	biological_process	8	BAG5	1	666	4	15907	0.15726
GO:0015809	arginine transport	biological_process	8	SLC7A1	1	666	4	15907	0.15726
GO:0010499	proteasomal ubiquitin-independent protein catabolic process	biological_process	9	KEAP1	1	666	4	15907	0.15726
GO:0005172	vascular endothelial growth factor receptor binding	molecular_function	7	VEGFA	1	666	4	15907	0.15726
GO:0034205	amyloid-beta formation	biological_process	9	PSEN1	1	666	4	15907	0.15726
GO:1990131	Gtr1-Gtr2 GTPase complex	cellular_component	4	RRAGA	1	666	4	15907	0.15726
GO:0016004	phospholipase activator activity	molecular_function	7	PDPK1	1	666	4	15907	0.15726
GO:0070885	negative regulation of calcineurin-NFAT signaling cascade	biological_process	12	PRNP	1	666	4	15907	0.15726
GO:0007089	traversing start control point of mitotic cell cycle	biological_process	11	MDM2	1	666	4	15907	0.15726
GO:0070513	death domain binding	molecular_function	6	RIPK1	1	666	4	15907	0.15726
GO:0050689	negative regulation of defense response to virus by host	biological_process	9	MUL1	1	666	4	15907	0.15726
GO:0060763	mammary duct terminal end bud growth	biological_process	6	CSF1	1	666	4	15907	0.15726
GO:0006222	UMP biosynthetic process	biological_process	12	UMPS	1	666	4	15907	0.15726
GO:0001520	outer dense fiber	cellular_component	5	DDX6	1	666	4	15907	0.15726
GO:0003211	cardiac ventricle formation	biological_process	6	SOX4	1	666	4	15907	0.15726
GO:0021782	glial cell development	biological_process	6	SOX4	1	666	4	15907	0.15726
GO:0060742	epithelial cell differentiation involved in prostate gland development	biological_process	5	CTNNB1	1	666	4	15907	0.15726
GO:1901991	negative regulation of mitotic cell cycle phase transition	biological_process	9	ZFP36L2	1	666	4	15907	0.15726
GO:0048639	positive regulation of developmental growth	biological_process	7	PRKDC	1	666	4	15907	0.15726
GO:0030990	intraciliary transport particle	cellular_component	4	KIF3B	1	666	4	15907	0.15726
GO:0030950	establishment or maintenance of actin cytoskeleton polarity	biological_process	8	ARHGAP35	1	666	4	15907	0.15726
GO:0052832	inositol monophosphate 3-phosphatase activity	molecular_function	10	IMPAD1	1	666	4	15907	0.15726
GO:0032925	regulation of activin receptor signaling pathway	biological_process	9	SMAD7	1	666	4	15907	0.15726
GO:0035910	ascending aorta morphogenesis	biological_process	5	SOX4	1	666	4	15907	0.15726
GO:0030229	very-low-density lipoprotein particle receptor activity	molecular_function	5	LDLR	1	666	4	15907	0.15726
GO:0003873	6-phosphofructo-2-kinase activity	molecular_function	8	PFKFB3	1	666	4	15907	0.15726
GO:0031698	beta-2 adrenergic receptor binding	molecular_function	8	PDE4D	1	666	4	15907	0.15726
GO:0019086	late viral transcription	biological_process	8	USF1	1	666	4	15907	0.15726
GO:0001537	N-acetylgalactosamine 4-O-sulfotransferase activity	molecular_function	7	CHST14	1	666	4	15907	0.15726
GO:0002322	B cell proliferation involved in immune response	biological_process	9	ABL1	1	666	4	15907	0.15726
GO:0015057	thrombin-activated receptor activity	molecular_function	7	F2R	1	666	4	15907	0.15726
GO:2000664	positive regulation of interleukin-5 secretion	biological_process	9	IL17RA	1	666	4	15907	0.15726
GO:0097491	sympathetic neuron projection guidance	biological_process	6	NRP1	1	666	4	15907	0.15726
GO:0060439	trachea morphogenesis	biological_process	6	CTNNB1	1	666	4	15907	0.15726
GO:0090190	positive regulation of branching involved in ureteric bud morphogenesis	biological_process	10	VEGFA;LGR4	2	666	17	15907	0.157589
GO:0044291	cell-cell contact zone	cellular_component	5	RAP2B;AHNAK	2	666	17	15907	0.157589
GO:0035904	aorta development	biological_process	7	SMAD6;DCTN5	2	666	17	15907	0.157589
GO:0034719	SMN-Sm protein complex	cellular_component	6	GEMIN4;GEMIN5	2	666	17	15907	0.157589
GO:0010842	retina layer formation	biological_process	5	HIPK1;FJX1	2	666	17	15907	0.157589
GO:2000249	regulation of actin cytoskeleton reorganization	biological_process	8	ABL2;ABL1	2	666	17	15907	0.157589
GO:0050860	negative regulation of T cell receptor signaling pathway	biological_process	10	PTPRJ;PRNP	2	666	17	15907	0.157589
GO:0046328	regulation of JNK cascade	biological_process	12	EGFR;IGF1R	2	666	17	15907	0.157589
GO:0032331	negative regulation of chondrocyte differentiation	biological_process	8	CTNNB1;TGFBR1	2	666	17	15907	0.157589
GO:0050431	transforming growth factor beta binding	molecular_function	6	TGFBR1;HYAL2	2	666	17	15907	0.157589
GO:0030660	Golgi-associated vesicle membrane	cellular_component	7	SPPL2A;SPPL3	2	666	17	15907	0.157589
GO:0007220	Notch receptor processing	biological_process	8	PSEN1;ADAM10	2	666	17	15907	0.157589
GO:0046034	ATP metabolic process	biological_process	4	FIGNL1;FAM20C;HSPA1B	3	666	33	15907	0.158668
GO:0070491	repressing transcription factor binding	molecular_function	7	ZMYND8;CTNNB1;MYC	3	666	33	15907	0.158668
GO:0051973	positive regulation of telomerase activity	biological_process	8	CTNNB1;MYC;KLF4	3	666	33	15907	0.158668
GO:0048286	lung alveolus development	biological_process	5	PDGFA;ERRFI1;TNS3	3	666	33	15907	0.158668
GO:0009790	embryo development	biological_process	5	POFUT1;TRIP12;EHMT1	3	666	33	15907	0.158668
GO:0071479	cellular response to ionizing radiation	biological_process	7	RHOB;FIGNL1;INTS7	3	666	33	15907	0.158668
GO:0006367	transcription initiation from RNA polymerase II promoter	biological_process	9	GTF2E1;MAML1;NR2F1;E2F3;NR3C1;TEAD1;YAP1;TAF7;MED26	9	666	146	15907	0.159302
GO:0001933	negative regulation of protein phosphorylation	biological_process	10	PPP1R15B;PRKDC;EPHB2;PSEN1;PRNP	5	666	69	15907	0.162123
GO:0051865	protein autoubiquitination	biological_process	12	BFAR;MDM2;RNF4;RNF213	4	666	51	15907	0.164178
GO:0007613	memory	biological_process	5	CEBPB;PSEN1;FEN1;ITGA5	4	666	51	15907	0.164178
GO:0070588	calcium ion transmembrane transport	biological_process	11	DENND5B;TMEM37;ATP2B1;ORAI2;PSEN1;DENND5A;PANX1	7	666	108	15907	0.166946
GO:0051020	GTPase binding	molecular_function	6	SPTBN1;AMBRA1;IARS	3	666	34	15907	0.168962
GO:0001707	mesoderm formation	biological_process	6	SMAD2;SMAD3;EXT2	3	666	34	15907	0.168962
GO:0048536	spleen development	biological_process	7	PRKDC;RBM15;ABL1	3	666	34	15907	0.168962
GO:0050808	synapse organization	biological_process	5	PSEN1;WNT7B;CTNNB1	3	666	34	15907	0.168962
GO:0042795	snRNA transcription by RNA polymerase II	biological_process	10	GTF2E1;INTS5;INTS7;CCNT1;RPRD1B	5	666	70	15907	0.169025
GO:0001503	ossification	biological_process	4	FOXC1;EXT1;EGFR;EXT2;SLC26A2;SP3	6	666	89	15907	0.169164
GO:0043621	protein self-association	molecular_function	5	CRK;TMEM43;ZNF496;TRIM32	4	666	52	15907	0.172394
GO:0007254	JNK cascade	biological_process	13	CRKL;MAP2K4;TRIB1;TAB2	4	666	52	15907	0.172394
GO:0075733	intracellular transport of virus	biological_process	8	NUP155;UBAP1;KPNA1;NUP153	4	666	52	15907	0.172394
GO:0035567	non-canonical Wnt signaling pathway	biological_process	8	FZD6;FZD2	2	666	18	15907	0.172625
GO:0035307	positive regulation of protein dephosphorylation	biological_process	10	SPPL3;ANKLE2	2	666	18	15907	0.172625
GO:0007276	gamete generation	biological_process	5	ZNF148;SPIN1	2	666	18	15907	0.172625
GO:0016747	transferase activity, transferring acyl groups other than amino-acyl groups	molecular_function	6	ELOVL6;KAT6A	2	666	18	15907	0.172625
GO:0031683	G-protein beta/gamma-subunit complex binding	molecular_function	5	GNA12;GNA13	2	666	18	15907	0.172625
GO:0048663	neuron fate commitment	biological_process	6	SMAD4;TGFBR1	2	666	18	15907	0.172625
GO:1904659	glucose transmembrane transport	biological_process	11	SLC2A3;SLC2A6	2	666	18	15907	0.172625
GO:0030131	clathrin adaptor complex	cellular_component	7	GGA3;AP1G1	2	666	18	15907	0.172625
GO:0045022	early endosome to late endosome transport	biological_process	8	LMTK2;FAM160A2	2	666	18	15907	0.172625
GO:0042326	negative regulation of phosphorylation	biological_process	10	ANKLE2;CDKN2C	2	666	18	15907	0.172625
GO:0030520	intracellular estrogen receptor signaling pathway	biological_process	7	TAF7;ARID1A	2	666	18	15907	0.172625
GO:0032259	methylation	biological_process	4	NSD1;SETD1B;NSUN2;MEPCE;SETD3;LCMT2;MAT2A;ASH1L;EHMT1;SETD2;ICMT	11	666	190	15907	0.174097
GO:0032355	response to estradiol	biological_process	6	CTNNB1;EGFR;NR2F2;DUSP1;MBD4;SOCS2	6	666	90	15907	0.175321
GO:0038111	interleukin-7-mediated signaling pathway	biological_process	7	PDPK1;MET;PIK3CB;PDGFA;IRS1;EGFR	6	666	90	15907	0.175321
GO:0071260	cellular response to mechanical stimulus	biological_process	6	EGFR;DAG1;TNFRSF10B;SLC38A2;MAP2K4	5	666	71	15907	0.17604
GO:0033572	transferrin transport	biological_process	11	CLTC;LMTK2;TFRC	3	666	35	15907	0.179443
GO:0070534	protein K63-linked ubiquitination	biological_process	13	TRIM56;RNF4;BFAR	3	666	35	15907	0.179443
GO:0048568	embryonic organ development	biological_process	6	WNT7B;SETD2;TEAD1	3	666	35	15907	0.179443
GO:0005669	transcription factor TFIID complex	cellular_component	7	TAF7;GTF2E1;ERCC4	3	666	35	15907	0.179443
GO:0016235	aggresome	cellular_component	6	PSEN1;URB2;HSPA1B	3	666	35	15907	0.179443
GO:0051219	phosphoprotein binding	molecular_function	5	MID1;RRAGA;CBX4	3	666	35	15907	0.179443
GO:0043407	negative regulation of MAP kinase activity	biological_process	12	HYAL2;DUSP1;PTPRJ	3	666	35	15907	0.179443
GO:0005796	Golgi lumen	cellular_component	7	SDC1;PDGFA;WNT7B;DAG1;IMPAD1	5	666	72	15907	0.183163
GO:0016021	integral component of membrane	cellular_component	5	TMEM51;LDLR;TMEM185B;PSEN1;ORAI2;TMEM11;LRRC8D;ATP9A;ANTXR1;ALG2;CHST14;TMEM97;ADAM10;C17orf62;SMAD2;EXTL3;WDR82;NRP1;SLC26A2;LRRC8A;BAMBI;EGFR;QSOX2;MGAT1;RNF26;TPBG;EXT2;B4GALT7;MGAT2;SDC1;BTN2A1;EPHB2;SLC35C1;GLT8D1;RPN2;SLC39A14;PHLDB2;SLC37A3;TOMM40L;SLC25A37;KIAA2013;SLC16A1;C16orf91;SEMA4B;FBXO31;EXT1;TMEM79;MFSD5;SPPL2A;B3GNT9;NETO2;SLC35B4;ELOVL6;B3GNT2;STX6;DOLK;ICMT;ADCY3;SLC10A3;RNF13…	190	666	4285	15907	0.183548
GO:1901796	regulation of signal transduction by p53 class mediator	biological_process	9	KAT6A;MDM2;ING5;DYRK2;TAF7;HIPK1;PHF20;EHMT1	8	666	131	15907	0.183803
GO:0045671	negative regulation of osteoclast differentiation	biological_process	10	TOB2;CTNNB1	2	666	19	15907	0.18788
GO:2000778	positive regulation of interleukin-6 secretion	biological_process	9	HYAL2;F2R	2	666	19	15907	0.18788
GO:0046827	positive regulation of protein export from nucleus	biological_process	10	PPM1A;MDM2	2	666	19	15907	0.18788
GO:0016571	histone methylation	biological_process	11	EHMT1;NSD1	2	666	19	15907	0.18788
GO:0043548	phosphatidylinositol 3-kinase binding	molecular_function	5	IRS1;IGF1R	2	666	19	15907	0.18788
GO:0003756	protein disulfide isomerase activity	molecular_function	7	TXNDC11;QSOX2	2	666	19	15907	0.18788
GO:0061436	establishment of skin barrier	biological_process	10	TMEM79;MET	2	666	19	15907	0.18788
GO:0051497	negative regulation of stress fiber assembly	biological_process	8	MET;PHLDB2	2	666	19	15907	0.18788
GO:0070530	K63-linked polyubiquitin modification-dependent protein binding	molecular_function	7	TAB2;ZRANB1	2	666	19	15907	0.18788
GO:0042813	Wnt-activated receptor activity	molecular_function	6	FZD2;FZD6	2	666	19	15907	0.18788
GO:2001234	negative regulation of apoptotic signaling pathway	biological_process	9	CTNNB1;PSEN1	2	666	19	15907	0.18788
GO:0071556	integral component of lumenal side of endoplasmic reticulum membrane	cellular_component	8	SPPL2A;SPPL3	2	666	19	15907	0.18788
GO:0050771	negative regulation of axonogenesis	biological_process	10	PSEN1;EPHB2	2	666	19	15907	0.18788
GO:0051170	import into nucleus	biological_process	9	GEMIN4;GEMIN5	2	666	19	15907	0.18788
GO:0031258	lamellipodium membrane	cellular_component	6	ANTXR1;EPHA2	2	666	19	15907	0.18788
GO:0017056	structural constituent of nuclear pore	molecular_function	4	NUP155;NUP153	2	666	19	15907	0.18788
GO:0002052	positive regulation of neuroblast proliferation	biological_process	10	VEGFA;CTNNB1	2	666	19	15907	0.18788
GO:0006368	transcription elongation from RNA polymerase II promoter	biological_process	9	SETD2;GTF2E1;CDK13;TAF7;CDK12;CCNT1	6	666	92	15907	0.187903
GO:1990830	cellular response to leukemia inhibitory factor	biological_process	8	TFRC;SMAD7;KLF4;MAT2A;SOCS3;B3GNT2	6	666	92	15907	0.187903
GO:0017053	transcriptional repressor complex	cellular_component	4	TBL1X;SIN3A;PHF12;SP3	4	666	54	15907	0.189236
GO:0042542	response to hydrogen peroxide	biological_process	7	DUSP1;CRK;SDC1;PPP1R15B	4	666	54	15907	0.189236
GO:0051965	positive regulation of synapse assembly	biological_process	7	EPHB2;ADNP;DLG5;TPBG	4	666	54	15907	0.189236
GO:0007223	Wnt signaling pathway, calcium modulating pathway	biological_process	9	FZD2;FZD6;CTNNB1	3	666	36	15907	0.190094
GO:0005160	transforming growth factor beta receptor binding	molecular_function	7	GDF11;SMAD3;SMAD2	3	666	36	15907	0.190094
GO:0008146	sulfotransferase activity	molecular_function	6	CHST10;CHST14;CHST3	3	666	36	15907	0.190094
GO:0051402	neuron apoptotic process	biological_process	7	PSEN1;SIAH1;TNFRSF21	3	666	36	15907	0.190094
GO:0007595	lactation	biological_process	8	VEGFA;SOCS2;UMPS	3	666	36	15907	0.190094
GO:0005788	endoplasmic reticulum lumen	cellular_component	7	PDGFA;TMEM43;TOR1B;CKAP4;ADAM10;H6PD;FAM20C;ARSG;VCPIP1;CSF1;DAG1;WNT7B;PRSS23;TOR3A	14	666	257	15907	0.191067
GO:0050798	activated T cell proliferation	biological_process	9	ABL1	1	666	5	15907	0.192553
GO:0051434	BH3 domain binding	molecular_function	7	MCL1	1	666	5	15907	0.192553
GO:0034448	EGO complex	cellular_component	7	RRAGA	1	666	5	15907	0.192553
GO:0033599	regulation of mammary gland epithelial cell proliferation	biological_process	8	PYGO2	1	666	5	15907	0.192553
GO:0051923	sulfation	biological_process	6	CHSY1	1	666	5	15907	0.192553
GO:0030976	thiamine pyrophosphate binding	molecular_function	6	OGDH	1	666	5	15907	0.192553
GO:0008020	G protein-coupled photoreceptor activity	molecular_function	7	OPN3	1	666	5	15907	0.192553
GO:0030235	nitric-oxide synthase regulator activity	molecular_function	5	EGFR	1	666	5	15907	0.192553
GO:0006620	posttranslational protein targeting to endoplasmic reticulum membrane	biological_process	13	SEC61A1	1	666	5	15907	0.192553
GO:1901727	positive regulation of histone deacetylase activity	biological_process	12	VEGFA	1	666	5	15907	0.192553
GO:0005964	phosphorylase kinase complex	cellular_component	6	PHKB	1	666	5	15907	0.192553
GO:0030858	positive regulation of epithelial cell differentiation	biological_process	8	CTNNB1	1	666	5	15907	0.192553
GO:0021631	optic nerve morphogenesis	biological_process	6	EPHB2	1	666	5	15907	0.192553
GO:0003150	muscular septum morphogenesis	biological_process	7	FZD2	1	666	5	15907	0.192553
GO:0006688	glycosphingolipid biosynthetic process	biological_process	10	A4GALT	1	666	5	15907	0.192553
GO:0014009	glial cell proliferation	biological_process	4	SOX4	1	666	5	15907	0.192553
GO:0050878	regulation of body fluid levels	biological_process	5	EPHB2	1	666	5	15907	0.192553
GO:0000182	rDNA binding	molecular_function	9	DHX33	1	666	5	15907	0.192553
GO:1904925	positive regulation of autophagy of mitochondrion in response to mitochondrial depolarization	biological_process	11	MUL1	1	666	5	15907	0.192553
GO:0048170	positive regulation of long-term neuronal synaptic plasticity	biological_process	12	EPHB2	1	666	5	15907	0.192553
GO:0045039	protein insertion into mitochondrial inner membrane	biological_process	7	TIMM22	1	666	5	15907	0.192553
GO:0008532	N-acetyllactosaminide beta-1,3-N-acetylglucosaminyltransferase activity	molecular_function	8	B3GNT2	1	666	5	15907	0.192553
GO:0030321	transepithelial chloride transport	biological_process	10	P2RY6	1	666	5	15907	0.192553
GO:0015174	basic amino acid transmembrane transporter activity	molecular_function	8	SLC25A29	1	666	5	15907	0.192553
GO:0060043	regulation of cardiac muscle cell proliferation	biological_process	7	TGFBR1	1	666	5	15907	0.192553
GO:0004532	exoribonuclease activity	molecular_function	8	CNOT6	1	666	5	15907	0.192553
GO:0061551	trigeminal ganglion development	biological_process	8	NRP1	1	666	5	15907	0.192553
GO:0042536	negative regulation of tumor necrosis factor biosynthetic process	biological_process	10	ERRFI1	1	666	5	15907	0.192553
GO:0035360	positive regulation of peroxisome proliferator activated receptor signaling pathway	biological_process	9	ASXL2	1	666	5	15907	0.192553
GO:1901844	regulation of cell communication by electrical coupling involved in cardiac conduction	biological_process	8	PDE4D	1	666	5	15907	0.192553
GO:1900223	positive regulation of amyloid-beta clearance	biological_process	7	LDLR	1	666	5	15907	0.192553
GO:0045180	basal cortex	cellular_component	9	PHLDB2	1	666	5	15907	0.192553
GO:1990822	basic amino acid transmembrane transport	biological_process	12	SLC25A29	1	666	5	15907	0.192553
GO:0031642	negative regulation of myelination	biological_process	7	TNFRSF21	1	666	5	15907	0.192553
GO:0004331	fructose-2,6-bisphosphate 2-phosphatase activity	molecular_function	10	PFKFB3	1	666	5	15907	0.192553
GO:0018401	peptidyl-proline hydroxylation to 4-hydroxy-L-proline	biological_process	7	EGLN1	1	666	5	15907	0.192553
GO:0050733	RS domain binding	molecular_function	6	SON	1	666	5	15907	0.192553
GO:0000832	inositol hexakisphosphate 5-kinase activity	molecular_function	8	IP6K1	1	666	5	15907	0.192553
GO:0010835	regulation of protein ADP-ribosylation	biological_process	9	ADNP	1	666	5	15907	0.192553
GO:0043813	phosphatidylinositol-3,5-bisphosphate 5-phosphatase activity	molecular_function	10	SYNJ2	1	666	5	15907	0.192553
GO:0030856	regulation of epithelial cell differentiation	biological_process	7	CTNNB1	1	666	5	15907	0.192553
GO:1905007	positive regulation of epithelial to mesenchymal transition involved in endocardial cushion formation	biological_process	10	TGFBR1	1	666	5	15907	0.192553
GO:1900086	positive regulation of peptidyl-tyrosine autophosphorylation	biological_process	12	VEGFA	1	666	5	15907	0.192553
GO:0035315	hair cell differentiation	biological_process	8	CTNNB1	1	666	5	15907	0.192553
GO:0038033	positive regulation of endothelial cell chemotaxis by VEGF-activated vascular endothelial growth factor receptor signaling pathway	biological_process	10	VEGFA	1	666	5	15907	0.192553
GO:0004689	phosphorylase kinase activity	molecular_function	10	PHKB	1	666	5	15907	0.192553
GO:0061087	positive regulation of histone H3-K27 methylation	biological_process	12	OGT	1	666	5	15907	0.192553
GO:0007617	mating behavior	biological_process	5	UBE2Q1	1	666	5	15907	0.192553
GO:0097398	cellular response to interleukin-17	biological_process	8	IL17RA	1	666	5	15907	0.192553
GO:0035032	phosphatidylinositol 3-kinase complex, class III	cellular_component	8	PIK3R4	1	666	5	15907	0.192553
GO:0060022	hard palate development	biological_process	5	FZD2	1	666	5	15907	0.192553
GO:0031802	type 5 metabotropic glutamate receptor binding	molecular_function	8	PRNP	1	666	5	15907	0.192553
GO:0033153	T cell receptor V(D)J recombination	biological_process	7	PRKDC	1	666	5	15907	0.192553
GO:0048194	Golgi vesicle budding	biological_process	8	GOLPH3	1	666	5	15907	0.192553
GO:0042501	serine phosphorylation of STAT protein	biological_process	11	IKBKB	1	666	5	15907	0.192553
GO:0046976	histone methyltransferase activity (H3-K27 specific)	molecular_function	10	EHMT1	1	666	5	15907	0.192553
GO:0016576	histone dephosphorylation	biological_process	10	EYA4	1	666	5	15907	0.192553
GO:0042799	histone methyltransferase activity (H4-K20 specific)	molecular_function	10	NSD1	1	666	5	15907	0.192553
GO:0006003	fructose 2,6-bisphosphate metabolic process	biological_process	7	PFKFB3	1	666	5	15907	0.192553
GO:0097527	necroptotic signaling pathway	biological_process	5	RIPK1	1	666	5	15907	0.192553
GO:0031113	regulation of microtubule polymerization	biological_process	9	ABL1	1	666	5	15907	0.192553
GO:0043237	laminin-1 binding	molecular_function	6	DAG1	1	666	5	15907	0.192553
GO:0009056	catabolic process	biological_process	4	NCEH1	1	666	5	15907	0.192553
GO:0005827	polar microtubule	cellular_component	9	KLHL21	1	666	5	15907	0.192553
GO:0004430	1-phosphatidylinositol 4-kinase activity	molecular_function	8	PI4KB	1	666	5	15907	0.192553
GO:0070695	FHF complex	cellular_component	4	FAM160A2	1	666	5	15907	0.192553
GO:0090266	regulation of mitotic cell cycle spindle assembly checkpoint	biological_process	12	DUSP1	1	666	5	15907	0.192553
GO:0021871	forebrain regionalization	biological_process	6	WNT7B	1	666	5	15907	0.192553
GO:0060956	endocardial cell differentiation	biological_process	8	SMAD4	1	666	5	15907	0.192553
GO:0043559	insulin binding	molecular_function	5	IGF1R	1	666	5	15907	0.192553
GO:0052724	inositol hexakisphosphate 3-kinase activity	molecular_function	8	IP6K1	1	666	5	15907	0.192553
GO:0001887	selenium compound metabolic process	biological_process	5	SEPHS2	1	666	5	15907	0.192553
GO:0006449	regulation of translational termination	biological_process	10	ETF1	1	666	5	15907	0.192553
GO:0033263	CORVET complex	cellular_component	8	VPS18	1	666	5	15907	0.192553
GO:0048633	positive regulation of skeletal muscle tissue growth	biological_process	8	RPS6KB1	1	666	5	15907	0.192553
GO:0006552	leucine catabolic process	biological_process	11	IVD	1	666	5	15907	0.192553
GO:0052811	1-phosphatidylinositol-3-phosphate 4-kinase activity	molecular_function	8	PIP4K2B	1	666	5	15907	0.192553
GO:0052723	inositol hexakisphosphate 1-kinase activity	molecular_function	8	IP6K1	1	666	5	15907	0.192553
GO:0070508	cholesterol import	biological_process	10	LDLR	1	666	5	15907	0.192553
GO:1905050	positive regulation of metallopeptidase activity	biological_process	11	ANTXR1	1	666	5	15907	0.192553
GO:0047238	glucuronosyl-N-acetylgalactosaminyl-proteoglycan 4-beta-N-acetylgalactosaminyltransferase activity	molecular_function	8	CHSY1	1	666	5	15907	0.192553
GO:0070852	cell body fiber	cellular_component	6	SACS	1	666	5	15907	0.192553
GO:0000018	regulation of DNA recombination	biological_process	9	KPNA1	1	666	5	15907	0.192553
GO:0071621	granulocyte chemotaxis	biological_process	6	IL17RA	1	666	5	15907	0.192553
GO:0075044	positive regulation by symbiont of host autophagy	biological_process	10	ATG5	1	666	5	15907	0.192553
GO:0043551	regulation of phosphatidylinositol 3-kinase activity	biological_process	9	KLF4	1	666	5	15907	0.192553
GO:0072207	metanephric epithelium development	biological_process	8	WNT7B	1	666	5	15907	0.192553
GO:1904885	beta-catenin destruction complex assembly	biological_process	7	AXIN1	1	666	5	15907	0.192553
GO:0097267	omega-hydroxylase P450 pathway	biological_process	12	CYP1B1	1	666	5	15907	0.192553
GO:0072384	organelle transport along microtubule	biological_process	9	ARHGAP21	1	666	5	15907	0.192553
GO:0000828	inositol hexakisphosphate kinase activity	molecular_function	7	IP6K1	1	666	5	15907	0.192553
GO:0008142	oxysterol binding	molecular_function	7	OSBP	1	666	5	15907	0.192553
GO:0032813	tumor necrosis factor receptor superfamily binding	molecular_function	7	TNFSF9	1	666	5	15907	0.192553
GO:0009881	photoreceptor activity	molecular_function	5	OPN3	1	666	5	15907	0.192553
GO:0009913	epidermal cell differentiation	biological_process	7	KLF4	1	666	5	15907	0.192553
GO:0060628	regulation of ER to Golgi vesicle-mediated transport	biological_process	8	RNF139	1	666	5	15907	0.192553
GO:0071800	podosome assembly	biological_process	7	SH3PXD2A	1	666	5	15907	0.192553
GO:0070988	demethylation	biological_process	4	ALKBH4	1	666	5	15907	0.192553
GO:0070345	negative regulation of fat cell proliferation	biological_process	8	E2F3	1	666	5	15907	0.192553
GO:0071008	U2-type post-mRNA release spliceosomal complex	cellular_component	8	DHX15	1	666	5	15907	0.192553
GO:0046881	positive regulation of follicle-stimulating hormone secretion	biological_process	10	SMAD4	1	666	5	15907	0.192553
GO:1902083	negative regulation of peptidyl-cysteine S-nitrosylation	biological_process	10	NCOA7	1	666	5	15907	0.192553
GO:0015288	porin activity	molecular_function	8	TOMM40L	1	666	5	15907	0.192553
GO:0000829	inositol heptakisphosphate kinase activity	molecular_function	7	IP6K1	1	666	5	15907	0.192553
GO:0009404	toxin metabolic process	biological_process	5	CYP1B1	1	666	5	15907	0.192553
GO:0045919	positive regulation of cytolysis	biological_process	7	RRAGA	1	666	5	15907	0.192553
GO:1904628	cellular response to phorbol 13-acetate 12-myristate	biological_process	7	ZFP36L2	1	666	5	15907	0.192553
GO:0016202	regulation of striated muscle tissue development	biological_process	8	SMAD3	1	666	5	15907	0.192553
GO:0060850	regulation of transcription involved in cell fate commitment	biological_process	10	CEBPB	1	666	5	15907	0.192553
GO:0021955	central nervous system neuron axonogenesis	biological_process	10	ARHGAP35	1	666	5	15907	0.192553
GO:0016011	dystroglycan complex	cellular_component	6	DAG1	1	666	5	15907	0.192553
GO:0098780	response to mitochondrial depolarisation	biological_process	6	AMBRA1	1	666	5	15907	0.192553
GO:0060666	dichotomous subdivision of terminal units involved in salivary gland branching	biological_process	8	NRP1	1	666	5	15907	0.192553
GO:0021637	trigeminal nerve structural organization	biological_process	6	NRP1	1	666	5	15907	0.192553
GO:0021695	cerebellar cortex development	biological_process	5	OGDH	1	666	5	15907	0.192553
GO:0090281	negative regulation of calcium ion import	biological_process	10	SLC30A1	1	666	5	15907	0.192553
GO:0071875	adrenergic receptor signaling pathway	biological_process	6	PDE4D	1	666	5	15907	0.192553
GO:0035473	lipase binding	molecular_function	6	FAF2	1	666	5	15907	0.192553
GO:0035976	transcription factor AP-1 complex	cellular_component	7	JUND	1	666	5	15907	0.192553
GO:0014033	neural crest cell differentiation	biological_process	7	SMAD4	1	666	5	15907	0.192553
GO:0002360	T cell lineage commitment	biological_process	6	PRKDC	1	666	5	15907	0.192553
GO:0090344	negative regulation of cell aging	biological_process	7	FZR1	1	666	5	15907	0.192553
GO:0035509	negative regulation of myosin-light-chain-phosphatase activity	biological_process	13	IKBKB	1	666	5	15907	0.192553
GO:1903912	negative regulation of endoplasmic reticulum stress-induced eIF2 alpha phosphorylation	biological_process	11	PPP1R15B	1	666	5	15907	0.192553
GO:1990130	GATOR1 complex	cellular_component	4	RRAGA	1	666	5	15907	0.192553
GO:0003839	gamma-glutamylcyclotransferase activity	molecular_function	7	CHAC1	1	666	5	15907	0.192553
GO:1900020	positive regulation of protein kinase C activity	biological_process	13	EGFR	1	666	5	15907	0.192553
GO:0043426	MRF binding	molecular_function	8	BHLHE40	1	666	5	15907	0.192553
GO:0010606	positive regulation of cytoplasmic mRNA processing body assembly	biological_process	8	CNOT6	1	666	5	15907	0.192553
GO:0060442	branching involved in prostate gland morphogenesis	biological_process	8	FEM1B	1	666	5	15907	0.192553
GO:0022414	reproductive process	biological_process	3	ANTXR1	1	666	5	15907	0.192553
GO:0060290	transdifferentiation	biological_process	6	SMAD3	1	666	5	15907	0.192553
GO:0034596	phosphatidylinositol phosphate 4-phosphatase activity	molecular_function	9	SYNJ2	1	666	5	15907	0.192553
GO:0045252	oxoglutarate dehydrogenase complex	cellular_component	6	OGDH	1	666	5	15907	0.192553
GO:1902287	semaphorin-plexin signaling pathway involved in axon guidance	biological_process	8	NRP1	1	666	5	15907	0.192553
GO:0072498	embryonic skeletal joint development	biological_process	8	EXT1	1	666	5	15907	0.192553
GO:0070097	delta-catenin binding	molecular_function	5	PTPRJ	1	666	5	15907	0.192553
GO:0047499	calcium-independent phospholipase A2 activity	molecular_function	9	PLA2G15	1	666	5	15907	0.192553
GO:0010172	embryonic body morphogenesis	biological_process	6	ZNF281	1	666	5	15907	0.192553
GO:0016101	diterpenoid metabolic process	biological_process	9	EGFR	1	666	5	15907	0.192553
GO:0003289	atrial septum primum morphogenesis	biological_process	7	SOX4	1	666	5	15907	0.192553
GO:0046929	negative regulation of neurotransmitter secretion	biological_process	7	SLC30A1	1	666	5	15907	0.192553
GO:0060430	lung saccule development	biological_process	5	ASXL1	1	666	5	15907	0.192553
GO:0046974	histone methyltransferase activity (H3-K9 specific)	molecular_function	10	EHMT1	1	666	5	15907	0.192553
GO:0070940	dephosphorylation of RNA polymerase II C-terminal domain	biological_process	10	RPRD1B	1	666	5	15907	0.192553
GO:0071681	cellular response to indole-3-methanol	biological_process	7	CTNNB1	1	666	5	15907	0.192553
GO:0001878	response to yeast	biological_process	8	CRK	1	666	5	15907	0.192553
GO:0000827	inositol-1,3,4,5,6-pentakisphosphate kinase activity	molecular_function	7	IP6K1	1	666	5	15907	0.192553
GO:0001919	regulation of receptor recycling	biological_process	6	TBC1D16	1	666	5	15907	0.192553
GO:1990845	adaptive thermogenesis	biological_process	4	THADA	1	666	5	15907	0.192553
GO:0061734	parkin-mediated stimulation of mitophagy in response to mitochondrial depolarization	biological_process	13	SMURF1	1	666	5	15907	0.192553
GO:0005849	mRNA cleavage factor complex	cellular_component	4	PCF11	1	666	5	15907	0.192553
GO:0010757	negative regulation of plasminogen activation	biological_process	11	SERPINE1	1	666	5	15907	0.192553
GO:1902715	positive regulation of interferon-gamma secretion	biological_process	9	ABL1	1	666	5	15907	0.192553
GO:0009620	response to fungus	biological_process	7	ATG5	1	666	5	15907	0.192553
GO:1901797	negative regulation of signal transduction by p53 class mediator	biological_process	10	MDM2	1	666	5	15907	0.192553
GO:1903898	negative regulation of PERK-mediated unfolded protein response	biological_process	10	PPP1R15B	1	666	5	15907	0.192553
GO:0033033	negative regulation of myeloid cell apoptotic process	biological_process	10	MAEA	1	666	5	15907	0.192553
GO:0048570	notochord morphogenesis	biological_process	7	EPHA2	1	666	5	15907	0.192553
GO:0008175	tRNA methyltransferase activity	molecular_function	8	LCMT2	1	666	5	15907	0.192553
GO:0016605	PML body	cellular_component	8	RFWD3;RNF4;HIPK1;SP3;KAT6A;RNF111	6	666	93	15907	0.194322
GO:0043235	receptor complex	cellular_component	4	NRP1;LDLR;RIPK1;TGFBR1;IGF1R;EGFR;SMAD3	7	666	113	15907	0.19522
GO:0031901	early endosome membrane	cellular_component	9	EGFR;SNX19;ATP9A;PLEKHF2;MTMR4;GGA3;HPS6	7	666	113	15907	0.19522
GO:0000287	magnesium ion binding	molecular_function	7	DYRK2;ABL2;FEN1;FIGNL1;XXYLT1;PPM1A;FOXK2;ATP9A;PPM1B;NUAK2;ABL1	11	666	195	15907	0.195447
GO:0050728	negative regulation of inflammatory response	biological_process	9	SMAD3;ASH1L;FEM1A;KLF4;SOCS3	5	666	74	15907	0.197718
GO:0031124	mRNA 3'-end processing	biological_process	11	PCF11;CSTF2T;CSTF1;WDR33	4	666	55	15907	0.197847
GO:0043657	host cell	cellular_component	5	NUP153;UBAP1;NUP155;KPNA1	4	666	55	15907	0.197847
GO:0045429	positive regulation of nitric oxide biosynthetic process	biological_process	9	SMAD3;KLF4;EGFR	3	666	37	15907	0.200901
GO:0006110	regulation of glycolytic process	biological_process	10	NUP153;NUP155;OGT	3	666	37	15907	0.200901
GO:0050770	regulation of axonogenesis	biological_process	9	EPHB2;ARHGAP35	2	666	20	15907	0.20331
GO:0008585	female gonad development	biological_process	7	TIPARP;SMAD4	2	666	20	15907	0.20331
GO:0001824	blastocyst development	biological_process	5	ELF3;TGFBR1	2	666	20	15907	0.20331
GO:0016706	2-oxoglutarate-dependent dioxygenase activity	molecular_function	6	EGLN1;ALKBH4	2	666	20	15907	0.20331
GO:0070273	phosphatidylinositol-4-phosphate binding	molecular_function	8	OSBP;GOLPH3	2	666	20	15907	0.20331
GO:0003148	outflow tract septum morphogenesis	biological_process	6	SMAD6;SMAD4	2	666	20	15907	0.20331
GO:0030159	receptor signaling complex adaptor activity	molecular_function	7	AXIN1;DLG5	2	666	20	15907	0.20331
GO:0017022	myosin binding	molecular_function	6	TRIM32;VEZT	2	666	20	15907	0.20331
GO:0033138	positive regulation of peptidyl-serine phosphorylation	biological_process	11	EGFR;BCAR3;VEGFA;AXIN1;RAF1	5	666	75	15907	0.205141
GO:0016032	viral process	biological_process	6	DAG1;IPO7;NUP155;CDK13;MDM2;CEBPA;RBM15B;ITGA5;RRAGA;RBM15;TNPO1;NUP153;LDLR;GTF2E1;TFRC;H2AFX;IPO5;CRTC3;CCNT1;EPHA2;KPNA1	21	666	412	15907	0.205206
GO:0006606	protein import into nucleus	biological_process	11	NUP153;IPO7;KPNA1;NUP155	4	666	56	15907	0.206575
GO:0010977	negative regulation of neuron projection development	biological_process	11	MDM2;BAG5;DENND5A;NR2F1	4	666	56	15907	0.206575
GO:0019003	GDP binding	molecular_function	8	RHOB;RAP2B;RAB40C;RAB9A	4	666	56	15907	0.206575
GO:0000902	cell morphogenesis	biological_process	6	EPHB2;EGFR;FRYL;ASXL1	4	666	56	15907	0.206575
GO:0003725	double-stranded RNA binding	molecular_function	7	TFRC;DHX15;STAU1;CLTC	4	666	56	15907	0.206575
GO:0050790	regulation of catalytic activity	biological_process	5	PPP4R1;ANKLE2;SH3BP4;IPO7;PPP2R2D;PPP1R15B	6	666	95	15907	0.207403
GO:0071356	cellular response to tumor necrosis factor	biological_process	8	HYAL2;CEBPA;IKBKB;TNFRSF21;RIPK1;ZFP36L2	6	666	95	15907	0.207403
GO:0008168	methyltransferase activity	molecular_function	6	EHMT1;SETD2;NSD1;ASH1L;ICMT;MEPCE;LCMT2;SETD3;NSUN2;SETD1B	10	666	177	15907	0.208559
GO:0010008	endosome membrane	cellular_component	8	RHOB;RHOV;TAB2;ARF6;GGA3;TFRC;EGFR;CHMP1B;ANTXR1;UBAP1;LDLR	11	666	198	15907	0.208792
GO:0032993	protein-DNA complex	cellular_component	4	JUND;PRKDC;CTNNB1	3	666	38	15907	0.211848
GO:0000723	telomere maintenance	biological_process	8	ERCC4;DCLRE1B;PRKDC	3	666	38	15907	0.211848
GO:0000079	regulation of cyclin-dependent protein serine/threonine kinase activity	biological_process	12	SERTAD1;CCNT1;CDKN2C	3	666	38	15907	0.211848
GO:0030315	T-tubule	cellular_component	5	SLC30A1;AHNAK;AHNAK2	3	666	38	15907	0.211848
GO:0070527	platelet aggregation	biological_process	7	PIK3CB;RAP2B;SLC7A11	3	666	38	15907	0.211848
GO:0045787	positive regulation of cell cycle	biological_process	7	MDM2;TBX3;TRIM32	3	666	38	15907	0.211848
GO:0007040	lysosome organization	biological_process	8	FAM160A2;VPS18;ACP2	3	666	38	15907	0.211848
GO:0005913	cell-cell adherens junction	cellular_component	5	CTNNB1;DAG1;CDC42EP4;DLG5;SMAD7	5	666	76	15907	0.212654
GO:0043025	neuronal cell body	cellular_component	5	PURA;SNAP47;LMTK2;NRP1;PMM2;PSEN1;SIAH2;SLC38A2;MUL1;ADNP;SMURF1;FBXO31;ABL1;EPHB2;STAU1;MAP1S	16	666	306	15907	0.214037
GO:0005088	Ras guanyl-nucleotide exchange factor activity	molecular_function	8	EGFR;SPTBN1;PDGFA;CAMK2G;IRS1;MET	6	666	96	15907	0.214058
GO:0007173	epidermal growth factor receptor signaling pathway	biological_process	9	EGFR;ABL1;BCAR1;PDPK1	4	666	57	15907	0.215411
GO:0001947	heart looping	biological_process	7	SMAD3;TBX3;STIL;PSEN1	4	666	57	15907	0.215411
GO:0009968	negative regulation of signal transduction	biological_process	8	RAF1;SOCS2;SOCS3;DDIT4	4	666	57	15907	0.215411
GO:0051384	response to glucocorticoid	biological_process	8	SDC1;DUSP1;RPS6KB1;WNT7B	4	666	57	15907	0.215411
GO:0030666	endocytic vesicle membrane	cellular_component	7	WNT7B;MDM2;CAMK2G;GPR161	4	666	57	15907	0.215411
GO:0044267	cellular protein metabolic process	biological_process	7	SIAH1;SIAH2;FAM20C;PSEN1;PRSS23;CSF1;USP9X;ADAM10;GGA3;CKAP4	10	666	179	15907	0.21821
GO:0030878	thyroid gland development	biological_process	7	SMAD3;RAF1	2	666	21	15907	0.218873
GO:0009311	oligosaccharide metabolic process	biological_process	6	MGAT2;ST3GAL2	2	666	21	15907	0.218873
GO:0005520	insulin-like growth factor binding	molecular_function	6	CRIM1;IGF1R	2	666	21	15907	0.218873
GO:0000159	protein phosphatase type 2A complex	cellular_component	5	IER5;PPP2R2D	2	666	21	15907	0.218873
GO:0060828	regulation of canonical Wnt signaling pathway	biological_process	9	ANKRD10;PSEN1	2	666	21	15907	0.218873
GO:0001671	ATPase activator activity	molecular_function	6	TOR1AIP1;DNAJB1	2	666	21	15907	0.218873
GO:0060976	coronary vasculature development	biological_process	6	DCTN5;SMAD6	2	666	21	15907	0.218873
GO:2001243	negative regulation of intrinsic apoptotic signaling pathway	biological_process	10	MCL1;FIGNL1	2	666	21	15907	0.218873
GO:0032502	developmental process	biological_process	3	PPP2R2D;NUDCD3	2	666	21	15907	0.218873
GO:0043536	positive regulation of blood vessel endothelial cell migration	biological_process	11	VEGFA;AMOTL1	2	666	21	15907	0.218873
GO:0051019	mitogen-activated protein kinase binding	molecular_function	8	PTPRJ;ABL1	2	666	21	15907	0.218873
GO:0043065	positive regulation of apoptotic process	biological_process	9	PSEN1;ING5;SOX4;CYP1B1;TGFBR1;SIAH1;PRKDC;DUSP1;TRIO;RIPK1;PNMA1;ARHGEF12;RHOB;ABL1;CTNNB1;GNA13;MAP2K4	17	666	330	15907	0.222446
GO:0030199	collagen fibril organization	biological_process	7	CYP1B1;TGFBR1;FOXC1	3	666	39	15907	0.22292
GO:0004879	nuclear receptor activity	molecular_function	6	AHR;NR2F2;NR2F1	3	666	39	15907	0.22292
GO:0006342	chromatin silencing	biological_process	5	TNRC18;H2AFX;BAHD1	3	666	39	15907	0.22292
GO:0019838	growth factor binding	molecular_function	5	TGFBR1;NRP1;DUSP1	3	666	39	15907	0.22292
GO:0036498	IRE1-mediated unfolded protein response	biological_process	6	TATDN2;ARFGAP1;SEC61A1;EXTL3	4	666	58	15907	0.224348
GO:0004860	protein kinase inhibitor activity	molecular_function	7	SOCS3;TRIB1;SOCS2;SMCR8	4	666	58	15907	0.224348
GO:0006207	'de novo' pyrimidine nucleobase biosynthetic process	biological_process	11	UMPS	1	666	6	15907	0.22637
GO:0001711	endodermal cell fate commitment	biological_process	7	CTNNB1	1	666	6	15907	0.22637
GO:2000667	positive regulation of interleukin-13 secretion	biological_process	9	IL17RA	1	666	6	15907	0.22637
GO:0030299	intestinal cholesterol absorption	biological_process	10	LDLR	1	666	6	15907	0.22637
GO:0010940	positive regulation of necrotic cell death	biological_process	8	RIPK1	1	666	6	15907	0.22637
GO:0000423	mitophagy	biological_process	8	AMBRA1	1	666	6	15907	0.22637
GO:0048539	bone marrow development	biological_process	6	ASXL1	1	666	6	15907	0.22637
GO:0070461	SAGA-type complex	cellular_component	7	TADA2B	1	666	6	15907	0.22637
GO:0010820	positive regulation of T cell chemotaxis	biological_process	10	ADAM10	1	666	6	15907	0.22637
GO:0061038	uterus morphogenesis	biological_process	5	ASH1L	1	666	6	15907	0.22637
GO:0009838	abscission	biological_process	4	IST1	1	666	6	15907	0.22637
GO:0010518	positive regulation of phospholipase activity	biological_process	9	PDPK1	1	666	6	15907	0.22637
GO:0015377	cation:chloride symporter activity	molecular_function	9	SLC12A7	1	666	6	15907	0.22637
GO:0097227	sperm annulus	cellular_component	5	DDX6	1	666	6	15907	0.22637
GO:0010997	anaphase-promoting complex binding	molecular_function	5	FZR1	1	666	6	15907	0.22637
GO:0055131	C3HC4-type RING finger domain binding	molecular_function	6	HSPA1B	1	666	6	15907	0.22637
GO:1990239	steroid hormone binding	molecular_function	6	NR3C1	1	666	6	15907	0.22637
GO:0055001	muscle cell development	biological_process	6	AXIN1	1	666	6	15907	0.22637
GO:0097136	Bcl-2 family protein complex	cellular_component	4	MCL1	1	666	6	15907	0.22637
GO:0047134	protein-disulfide reductase activity	molecular_function	7	NXN	1	666	6	15907	0.22637
GO:0010793	regulation of mRNA export from nucleus	biological_process	8	SETD2	1	666	6	15907	0.22637
GO:1903136	cuprous ion binding	molecular_function	9	PRNP	1	666	6	15907	0.22637
GO:0035005	1-phosphatidylinositol-4-phosphate 3-kinase activity	molecular_function	8	PIK3CB	1	666	6	15907	0.22637
GO:0031665	negative regulation of lipopolysaccharide-mediated signaling pathway	biological_process	8	TRIB1	1	666	6	15907	0.22637
GO:2001141	regulation of RNA biosynthetic process	biological_process	8	NCOA3	1	666	6	15907	0.22637
GO:0030098	lymphocyte differentiation	biological_process	7	PRKDC	1	666	6	15907	0.22637
GO:0004691	cAMP-dependent protein kinase activity	molecular_function	10	PRKX	1	666	6	15907	0.22637
GO:0001766	membrane raft polarization	biological_process	8	MARVELD1	1	666	6	15907	0.22637
GO:0042743	hydrogen peroxide metabolic process	biological_process	7	EGFR	1	666	6	15907	0.22637
GO:0002286	T cell activation involved in immune response	biological_process	8	PSEN1	1	666	6	15907	0.22637
GO:0042791	5S class rRNA transcription by RNA polymerase III	biological_process	10	GTF3C4	1	666	6	15907	0.22637
GO:0072643	interferon-gamma secretion	biological_process	12	BTN3A2	1	666	6	15907	0.22637
GO:2000780	negative regulation of double-strand break repair	biological_process	11	TRIP12	1	666	6	15907	0.22637
GO:0006623	protein targeting to vacuole	biological_process	12	PIK3R4	1	666	6	15907	0.22637
[truncated: 2,006 more rows]

## Sheet: KEGG_enrichment for 678 Genes
pathway_id	pathway_name	Genes	S gene number	TS gene number	B gene number	TB gene number	pvalue
5225	Hepatocellular carcinoma	ARID1A;RPS6KB1;ARID1B;KEAP1;TGFBR1;E2F3;PIK3CB;FZD6;RAF1;EGFR;WNT7B;FRAT2;SMAD3;IGF1R;AXIN1;SMAD4;MET;MYC;SMAD2;CTNNB1;FZD2	21	264	159	6029	4.79085e-06
532	Glycosaminoglycan biosynthesis - chondroitin sulfate / dermatan sulfate	CHPF2;CHST14;B4GALT7;CHST3;B3GALT6;DSE;CHSY1	7	264	21	6029	1.95456e-05
5226	Gastric cancer	FZD2;MET;FZD6;WNT7B;E2F3;EGFR;SMAD4;AXIN1;MYC;CTNNB1;TGFBR1;RAF1;FRAT2;SMAD2;PIK3CB;RPS6KB1;SMAD3	17	264	132	6029	5.47347e-05
4310	Wnt signaling pathway	BAMBI;FZD6;TBL1X;AXIN1;PSEN1;CHD8;SIAH1;MYC;CAMK2G;WNT7B;INVS;SMAD3;NFATC3;SMAD4;FRAT2;CTNNB1;FZD2	17	264	134	6029	6.64095e-05
5220	Chronic myeloid leukemia	ABL1;RAF1;E2F3;SMAD4;IKBKB;SMAD3;CRK;MDM2;TGFBR1;PIK3CB;MYC;CRKL	12	264	77	6029	0.000111528
5200	Pathways in cancer	GNA12;SMAD2;WNT7B;IKBKB;SMAD4;ADCY3;CCDC6;EGLN1;NCOA3;IGF1R;MET;ABL1;CAMK2G;F2R;CRK;NCOA4;PIK3CB;TGFBR1;KEAP1;CTNNB1;CRKL;FZD2;VEGFA;GNA13;EGFR;PDGFA;MDM2;FZD6;ARHGEF12;EML4;RPS6KB1;RAF1;SMAD3;FRAT2;MYC;CEBPA;E2F3;AXIN1	38	264	473	6029	0.000155416
5206	MicroRNAs in cancer	IKBKB;CRK;CRKL;SLC7A1;DDIT4;ABL1;PDGFA;SOX4;CYP1B1;E2F3;ABCC1;VEGFA;MDM2;IRS1;MET;MCL1;RAF1;MYC;ITGA5;EGFR	20	264	186	6029	0.000162472
5212	Pancreatic cancer	EGFR;PIK3CB;RAF1;SMAD2;SMAD3;VEGFA;E2F3;IKBKB;RPS6KB1;TGFBR1;SMAD4	11	264	75	6029	0.000372167
4550	Signaling pathways regulating pluripotency of stem cells	RAF1;CTNNB1;SMAD2;SMAD4;FZD2;PIK3CB;KLF4;IGF1R;FZD6;KAT6A;TBX3;WNT7B;SMAD3;MYC;AXIN1	15	264	127	6029	0.00039554
4010	MAPK signaling pathway	PPM1B;PDGFA;IGF1R;EPHA2;CSF1;RAF1;IKBKB;EGFR;MYC;DUSP1;MET;DUSP16;HSPA1B;TGFBR1;CRKL;DUSP4;TAB2;NFATC3;VEGFA;CRK;MAP2K4;GNA12;PPM1A;JUND	24	264	265	6029	0.000514411
5205	Proteoglycans in cancer	SDC1;CTNNB1;IGF1R;VEGFA;RAF1;FZD6;ITGA5;WNT7B;EGFR;MDM2;FZD2;PIK3CB;MET;SMAD2;RPS6KB1;PDPK1;ARHGEF12;MYC;CAMK2G	19	264	192	6029	0.000680873
4390	Hippo signaling pathway	TGFBR1;AXIN1;SMAD3;YAP1;FZD6;WNT7B;CTNNB1;SMAD2;FZD2;TEAD1;PPP2R2D;SMAD4;SMAD7;LIMD1;MYC;SERPINE1	16	264	148	6029	0.000692637
4012	ErbB signaling pathway	CRKL;ABL1;ABL2;RPS6KB1;MAP2K4;CAMK2G;MYC;EGFR;CRK;RAF1;PIK3CB	11	264	82	6029	0.000810954
534	Glycosaminoglycan biosynthesis - heparan sulfate / heparin	EXT1;EXT2;B4GALT7;EXTL3;B3GALT6	5	264	21	6029	0.00176945
5224	Breast cancer	FRAT2;FZD6;EGFR;AXIN1;WNT7B;RPS6KB1;RAF1;IGF1R;MYC;CTNNB1;NCOA3;FZD2;PIK3CB;E2F3	14	264	132	6029	0.00178383
4120	Ubiquitin mediated proteolysis	RHOBTB2;SMURF1;TRIM32;MID1;KEAP1;SOCS3;SIAH1;BIRC6;FZR1;MDM2;KLHL9;TRIP12;UBE2Q1;UBE3B	14	264	133	6029	0.00191722
4350	TGF-beta signaling pathway	SMAD4;SMAD6;SMAD2;SMAD7;RPS6KB1;TGFBR1;SMAD3;SMURF1;BAMBI;MYC	10	264	80	6029	0.00239339
310	Lysine degradation	ALDH1B1;SETD3;OGDH;EHMT1;ASH1L;SETD1B;SETD2;NSD1	8	264	56	6029	0.00277573
5166	Human T-cell leukemia virus 1 infection	FZD6;TGFBR1;CDKN2C;PIK3CB;MYC;TRRAP;NRP1;NFATC3;FZD2;SMAD3;SMAD4;ADCY3;IKBKB;CTNNB1;WNT7B;PDGFA;E2F3;CRTC3;SMAD2;MAP2K4	20	264	236	6029	0.00330797
4520	Adherens junction	SMAD2;MET;TGFBR1;IGF1R;EGFR;SMAD3;PTPRJ;SMAD4;CTNNB1	9	264	71	6029	0.0035516
5210	Colorectal cancer	SMAD4;SMAD2;MYC;PIK3CB;RAF1;AXIN1;SMAD3;TGFBR1;CTNNB1	9	264	72	6029	0.00390753
4810	Regulation of actin cytoskeleton	PIP4K2C;PIP4K2B;F2R;ARHGEF12;CRKL;ARPC5L;GNA12;SPATA13;EGFR;RAF1;BCAR1;ARHGAP35;GNA13;CRK;ITGA5;PDGFA;PIK3CB	17	264	193	6029	0.00446951
5100	Bacterial invasion of epithelial cells	PIK3CB;MET;ITGA5;CRKL;CTNNB1;BCAR1;ARPC5L;CLTC;CRK	9	264	74	6029	0.00470283
5218	Melanoma	RAF1;MET;IGF1R;EGFR;E2F3;PIK3CB;MDM2;PDGFA	8	264	62	6029	0.0052707
4216	Ferroptosis	SLC7A11;SLC39A14;NCOA4;ATG5;PRNP;TFRC	6	264	39	6029	0.00642837
1522	Endocrine resistance	ADCY3;CDKN2C;RAF1;NCOA3;IGF1R;RPS6KB1;PIK3CB;MDM2;EGFR;E2F3	10	264	92	6029	0.00661997
4068	FoxO signaling pathway	PDPK1;SMAD2;EGFR;IGF1R;IRS1;MDM2;IKBKB;PIK3CB;SMAD4;SMAD3;RAF1;TGFBR1	12	264	122	6029	0.00685057
5215	Prostate cancer	RAF1;PDPK1;E2F3;MDM2;CTNNB1;PIK3CB;IKBKB;IGF1R;EGFR;PDGFA	10	264	93	6029	0.00713961
5219	Bladder cancer	MYC;EGFR;VEGFA;MDM2;E2F3;RAF1	6	264	40	6029	0.00729204
4066	HIF-1 signaling pathway	VEGFA;RPS6KB1;TFRC;CAMK2G;SERPINE1;EGFR;IGF1R;EGLN1;PFKFB3;PIK3CB	10	264	94	6029	0.0076903
4140	Autophagy - animal	RAF1;PIK3R4;PIK3CB;ATG5;RPS6KB1;MTMR4;PDPK1;IGF1R;AMBRA1;IRS1;DDIT4;RRAGA	12	264	124	6029	0.00777974
5211	Renal cell carcinoma	PRCC;RAF1;MET;CRKL;CRK;EGLN1;VEGFA;PIK3CB	8	264	67	6029	0.00842762
4150	mTOR signaling pathway	DDIT4;RRAGA;IKBKB;FZD6;FZD2;RAF1;WNT7B;RPS6KB1;TTI1;PDPK1;IGF1R;IRS1;PIK3CB	13	264	143	6029	0.00953504
5214	Glioma	PDGFA;CAMK2G;E2F3;MDM2;RAF1;IGF1R;EGFR;PIK3CB	8	264	69	6029	0.0100241
4213	Longevity regulating pathway - multiple species	ATG5;ADCY3;RPS6KB1;PIK3CB;IRS1;HSPA1B;IGF1R	7	264	56	6029	0.0105309
5213	Endometrial cancer	MYC;CTNNB1;AXIN1;RAF1;PDPK1;EGFR;PIK3CB	7	264	57	6029	0.0115699
4144	Endocytosis	SMAD2;ARF6;SMURF1;LDLR;ARFGAP1;MDM2;HSPA1B;IQSEC1;IST1;TFRC;IGF1R;CHMP1B;ARPC5L;CLTC;EGFR;SMAD3;EPN2;TGFBR1	18	264	237	6029	0.0154733
4015	Rap1 signaling pathway	CRKL;PDGFA;BCAR1;CTNNB1;RAF1;ADCY3;IGF1R;EPHA2;VEGFA;CRK;CSF1;MET;PIK3CB;F2R;EGFR	15	264	188	6029	0.0173815
1521	EGFR tyrosine kinase inhibitor resistance	VEGFA;IGF1R;EGFR;RAF1;MET;RPS6KB1;PDGFA;PIK3CB	8	264	77	6029	0.0187124
5131	Shigellosis	ITGA5;ARPC5L;CRKL;ABL1;IKBKB;ATG5;CRK	7	264	64	6029	0.0210089
4371	Apelin signaling pathway	SMAD4;SMAD3;RPS6KB1;TGFBR1;ADCY3;SMAD2;NRF1;PIK3R4;RAF1;GNA13;SERPINE1	11	264	127	6029	0.0228228
4910	Insulin signaling pathway	IRS1;RAF1;PIK3CB;PHKB;CRK;PDPK1;SOCS2;IKBKB;RPS6KB1;CRKL;SOCS3	11	264	127	6029	0.0228228
4722	Neurotrophin signaling pathway	IKBKB;RAF1;CRKL;PDPK1;ABL1;PSEN1;CRK;PIK3CB;CAMK2G;IRS1	10	264	115	6029	0.0285555
4930	Type II diabetes mellitus	IRS1;SOCS2;IKBKB;PIK3CB;SOCS3	5	264	40	6029	0.0291328
4218	Cellular senescence	E2F3;RAF1;ZFP36L2;NFATC3;MYC;PIK3CB;SERPINE1;SMAD2;MDM2;SMAD3;HIPK1;TGFBR1	12	264	150	6029	0.0310077
562	Inositol phosphate metabolism	SYNJ2;PI4KB;IMPAD1;PIP4K2C;PIP4K2B;PIK3CB;MTMR4	7	264	70	6029	0.0325437
4151	PI3K-Akt signaling pathway	ITGA5;PPP2R2D;F2R;IKBKB;RPS6KB1;DDIT4;RAF1;PDGFA;MET;IRS1;MCL1;MDM2;PIK3CB;EGFR;PDPK1;MYC;IGF1R;VEGFA;CSF1;EPHA2	20	264	296	6029	0.0342943
4510	Focal adhesion	CRK;BCAR1;RAF1;ITGA5;VEGFA;EGFR;PDGFA;ARHGAP35;CTNNB1;PDPK1;IGF1R;CRKL;MET;PIK3CB	14	264	190	6029	0.0383866
4110	Cell cycle	SMAD2;ABL1;E2F3;SMAD4;FZR1;MDM2;MYC;SMAD3;CDKN2C;PRKDC	10	264	121	6029	0.0386515
4072	Phospholipase D signaling pathway	PIK3CB;GNA12;RAF1;ARF6;EGFR;F2R;AGPAT5;PDGFA;ADCY3;GNA13	10	264	126	6029	0.0487642
5221	Acute myeloid leukemia	IKBKB;PIK3CB;MYC;RAF1;CEBPA;RPS6KB1	6	264	61	6029	0.0494588
4070	Phosphatidylinositol signaling system	PIK3CB;PIP4K2C;PI4KB;PIP4K2B;IMPAD1;SYNJ2;MTMR4;IP6K1	8	264	93	6029	0.0500799
4916	Melanogenesis	FZD2;CAMK2G;CTNNB1;RAF1;MC1R;WNT7B;FZD6;ADCY3	8	264	93	6029	0.0500799
5142	Chagas disease (American trypanosomiasis)	IKBKB;TGFBR1;MAP2K4;SMAD3;PPP2R2D;SMAD2;SERPINE1;PIK3CB	8	264	94	6029	0.052761
510	N-Glycan biosynthesis	DOLK;ALG2;MGAT2;MGAT1;RPN2	5	264	47	6029	0.0531768
5161	Hepatitis B	PIK3CB;SMAD4;SMAD3;NFATC3;MYC;TGFBR1;RAF1;IKBKB;MAP2K4;E2F3	10	264	129	6029	0.0556156
4919	Thyroid hormone signaling pathway	NCOA3;PDPK1;RAF1;CTNNB1;PIK3CB;MED13L;MDM2;MYC;SIN3A	9	264	112	6029	0.0560406
5160	Hepatitis C	PPP2R2D;EGFR;PDPK1;RAF1;IKBKB;LDLR;PIK3CB;RIPK1;SOCS3	9	264	112	6029	0.0560406
4211	Longevity regulating pathway	RPS6KB1;ADCY3;EHMT1;ATG5;IGF1R;PIK3CB;IRS1	7	264	80	6029	0.0599474
5223	Non-small cell lung cancer	EML4;PIK3CB;EGFR;E2F3;PDPK1;RAF1	6	264	65	6029	0.063811
3015	mRNA surveillance pathway	PCF11;ETF1;CSTF1;WDR33;PPP2R2D;WDR82;CSTF2T	7	264	83	6029	0.0702984
5216	Thyroid cancer	CCDC6;MYC;CTNNB1;NCOA4	4	264	36	6029	0.0706711
4913	Ovarian steroidogenesis	CYP1B1;LDLR;ADCY3;IGF1R	4	264	37	6029	0.0766376
4666	Fc gamma R-mediated phagocytosis	CRK;CRKL;ARF6;PIK3CB;RAF1;RPS6KB1;ARPC5L	7	264	86	6029	0.0816531
4659	Th17 cell differentiation	TGFBR1;NFATC3;AHR;SMAD2;SMAD3;SMAD4;IKBKB	7	264	87	6029	0.0856605
4926	Relaxin signaling pathway	MAP2K4;VEGFA;TGFBR1;PIK3CB;SMAD3;ADCY3;EGFR;RAF1;SMAD2	9	264	122	6029	0.0859051
3450	Non-homologous end-joining	PRKDC;FEN1	2	264	12	6029	0.0944286
4014	Ras signaling pathway	EPHA2;IKBKB;MET;ABL1;EGFR;PIK3CB;VEGFA;ARF6;PDGFA;CSF1;ABL2;RAF1;IGF1R	13	264	199	6029	0.0959453
4668	TNF signaling pathway	MAP2K4;IKBKB;SOCS3;RIPK1;CEBPB;CSF1;PIK3CB;TAB2	8	264	107	6029	0.0960186
5164	Influenza A	KPNA1;MAP2K4;TNFRSF10B;ADAR;SOCS3;DNAJB1;RAF1;IKBKB;PIK3CB;HSPA1B	10	264	144	6029	0.0991662
5202	Transcriptional misregulation in cancer	MDM2;IGF1R;CEBPA;CCNT1;MYC;PRCC;CDKN2C;MET;SIN3A;CEBPB;PDGFA	11	264	163	6029	0.10078
604	Glycosphingolipid biosynthesis - ganglio series	ST3GAL2;SLC33A1	2	264	13	6029	0.108483
4380	Osteoclast differentiation	TAB2;JUND;TGFBR1;FOSL2;IKBKB;SOCS3;PIK3CB;CSF1	8	264	111	6029	0.112479
4360	Axon guidance	RAF1;EPHB2;NRP1;NFATC3;CAMK2G;MET;ARHGEF12;ABL1;PIK3CB;EPHA2;SEMA4B	11	264	167	6029	0.114266
5217	Basal cell carcinoma	CTNNB1;WNT7B;AXIN1;FZD6;FZD2	5	264	60	6029	0.120985
5230	Central carbon metabolism in cancer	MET;MYC;PIK3CB;EGFR;RAF1	5	264	60	6029	0.120985
603	Glycosphingolipid biosynthesis - globo and isoglobo series	ST3GAL2;A4GALT	2	264	14	6029	0.123046
533	Glycosaminoglycan biosynthesis - keratan sulfate	ST3GAL2;B3GNT2	2	264	14	6029	0.123046
5418	Fluid shear stress and atherosclerosis	MAP2K4;DUSP1;PDGFA;VEGFA;IKBKB;SDC1;KEAP1;CTNNB1;PIK3CB	9	264	132	6029	0.123741
4071	Sphingolipid signaling pathway	ABCC1;PDPK1;RAF1;PPP2R2D;GNA12;PIK3CB;GNA13;DEGS1	8	264	114	6029	0.125769
512	Mucin type O-glycan biosynthesis	B4GALT5;GALNT10;ST3GAL2	3	264	29	6029	0.131788
4392	Hippo signaling pathway - multiple species	YAP1;LIMD1;TEAD1	3	264	29	6029	0.131788
4933	AGE-RAGE signaling pathway in diabetic complications	TGFBR1;VEGFA;SMAD3;SERPINE1;SMAD2;SMAD4;PIK3CB	7	264	99	6029	0.142148
4931	Insulin resistance	OGT;IRS1;SOCS3;RPS6KB1;PDPK1;IKBKB;PIK3CB	7	264	101	6029	0.152988
4630	Jak-STAT signaling pathway	PDGFA;EGFR;MCL1;PIK3CB;SOCS2;SOCS3;RAF1;MYC	8	264	120	6029	0.154675
4623	Cytosolic DNA-sensing pathway	ADAR;IKBKB;RIPK1;POLR3H	4	264	48	6029	0.157107
5120	Epithelial cell signaling in Helicobacter pylori infection	ADAM10;IKBKB;EGFR;MET;MAP2K4	5	264	66	6029	0.161493
4730	Long-term depression	RAF1;GNA12;GNA13;IGF1R	4	264	50	6029	0.174234
4960	Aldosterone-regulated sodium reabsorption	PDPK1;PIK3CB;IRS1	3	264	34	6029	0.185002
380	Tryptophan metabolism	OGDH;ALDH1B1;CYP1B1	3	264	35	6029	0.196256
5130	Pathogenic Escherichia coli infection	ARPC5L;ABL1;CTNNB1;TUBB6	4	264	53	6029	0.201042
100	Steroid biosynthesis	SQLE;MSMO1	2	264	19	6029	0.201172
5165	Human papillomavirus infection	RPS6KB1;RAF1;AXIN1;MAML1;WNT7B;MDM2;PPP2R2D;PIK3CB;EGFR;FZD6;VEGFA;CTNNB1;IKBKB;FZD2;ITGA5;PSEN1	16	264	292	6029	0.208624
4152	AMPK signaling pathway	PFKFB3;PPP2R2D;IRS1;IGF1R;PDPK1;PIK3CB;RPS6KB1	7	264	111	6029	0.212449
5231	Choline metabolism in cancer	RPS6KB1;RAF1;EGFR;PDPK1;PIK3CB;PDGFA	6	264	92	6029	0.214606
900	Terpenoid backbone biosynthesis	PCYOX1;ICMT	2	264	21	6029	0.233864
514	Other types of O-glycan biosynthesis	OGT;POFUT1	2	264	22	6029	0.250335
4540	Gap junction	TUBB6;EGFR;RAF1;ADCY3;PDGFA	5	264	78	6029	0.25542
4664	Fc epsilon RI signaling pathway	MAP2K4;RAF1;PDPK1;PIK3CB	4	264	60	6029	0.267599
740	Riboflavin metabolism	ACP2	1	264	7	6029	0.269183
5167	Kaposi sarcoma-associated herpesvirus infection	CTNNB1;E2F3;MYC;PIK3CB;IKBKB;VEGFA;NFATC3;RAF1;MAP2K4	9	264	163	6029	0.284692
4657	IL-17 signaling pathway	TAB2;IL17RA;IKBKB;CEBPB;JUND	5	264	82	6029	0.289359
3022	Basal transcription factors	TAF5L;TAF7;GTF2E1	3	264	43	6029	0.290742
4917	Prolactin signaling pathway	RAF1;SOCS2;PIK3CB;SOCS3	4	264	63	6029	0.297287
4912	GnRH signaling pathway	EGFR;CAMK2G;MAP2K4;RAF1;ADCY3	5	264	83	6029	0.297974
430	Taurine and hypotaurine metabolism	ADO	1	264	8	6029	0.301221
4923	Regulation of lipolysis in adipocytes	PIK3CB;IRS1;ADCY3	3	264	44	6029	0.302874
5169	Epstein-Barr virus infection	PIK3CB;MYC;MAP2K4;HSPA1B;GTF2E1;MDM2;IKBKB;RIPK1;TAB2;POLR3H	10	264	187	6029	0.302899
4620	Toll-like receptor signaling pathway	PIK3CB;MAP2K4;TAB2;IKBKB;RIPK1	5	264	84	6029	0.306632
4115	p53 signaling pathway	TNFRSF10B;SERPINE1;SIAH1;MDM2	4	264	66	6029	0.327356
601	Glycosphingolipid biosynthesis - lacto and neolacto series	A4GALT;B3GNT2	2	264	27	6029	0.33252
5162	Measles	RAB9A;HSPA1B;TNFRSF10B;TAB2;ADAR;PIK3CB	6	264	108	6029	0.335021
4660	T cell receptor signaling pathway	PIK3CB;NFATC3;PDPK1;RAF1;IKBKB	5	264	88	6029	0.34158
4060	Cytokine-cytokine receptor interaction	TNFSF9;TNFRSF10B;MET;CSF1;EGFR;TNFRSF21;VEGFA;PDGFA;TGFBR1;IL17RA	10	264	195	6029	0.349556
4914	Progesterone-mediated oocyte maturation	IGF1R;FZR1;RAF1;PIK3CB;ADCY3	5	264	89	6029	0.350372
4611	Platelet activation	ARHGAP35;ARHGEF12;GNA13;F2R;PIK3CB;ADCY3	6	264	110	6029	0.35078
5416	Viral myocarditis	DAG1;ABL1;ABL2	3	264	48	6029	0.351508
4210	Apoptosis	TNFRSF10B;MCL1;RIPK1;RAF1;IKBKB;PIK3CB;PDPK1	7	264	132	6029	0.357108
4662	B cell receptor signaling pathway	NFATC3;PIK3CB;IKBKB;RAF1	4	264	69	6029	0.357601
920	Sulfur metabolism	IMPAD1	1	264	10	6029	0.361161
1523	Antifolate resistance	IKBKB;ABCC1	2	264	29	6029	0.364792
4915	Estrogen signaling pathway	RAF1;ADCY3;EGFR;PIK3CB;HSPA1B	5	264	93	6029	0.385617
4136	Autophagy - other	ATG5;PIK3R4	2	264	31	6029	0.396454
4927	Cortisol synthesis and secretion	ADCY3;LDLR;NCEH1	3	264	53	6029	0.411676
51	Fructose and mannose metabolism	PMM2;PFKFB3	2	264	32	6029	0.412014
3410	Base excision repair	FEN1;MBD4	2	264	33	6029	0.427375
4621	NOD-like receptor signaling pathway	PANX1;RIPK1;DHX33;IKBKB;ANTXR1;TAB2;ATG5	7	264	142	6029	0.429758
4370	VEGF signaling pathway	PIK3CB;VEGFA;RAF1	3	264	55	6029	0.435293
4622	RIG-I-like receptor signaling pathway	IKBKB;ATG5;RIPK1	3	264	55	6029	0.435293
3018	RNA degradation	CNOT6;DDX6;BTG2;TOB2	4	264	77	6029	0.437731
4130	SNARE interactions in vesicular transport	STX6;GOSR1	2	264	34	6029	0.442523
4022	cGMP-PKG signaling pathway	RAF1;IRS1;ATP2B1;NFATC3;GNA12;GNA13;ADCY3	7	264	144	6029	0.444237
4142	Lysosome	ACP2;PLA2G15;CLTC;ARSG;AP1G1;GGA3	6	264	123	6029	0.453548
5145	Toxoplasmosis	TAB2;PDPK1;HSPA1B;IKBKB;LDLR	5	264	103	6029	0.47277
4020	Calcium signaling pathway	PHKB;CAMK2G;ATP2B1;EGFR;F2R;ORAI2;ADCY3	7	264	149	6029	0.480133
4920	Adipocytokine signaling pathway	IKBKB;IRS1;SOCS3	3	264	59	6029	0.481398
4976	Bile secretion	LDLR;NCEH1;ADCY3	3	264	60	6029	0.49265
4270	Vascular smooth muscle contraction	GNA13;ADCY3;RAF1;ARHGEF12;GNA12	5	264	107	6029	0.506614
4062	Chemokine signaling pathway	BCAR1;ADCY3;PIK3CB;CRKL;RAF1;IKBKB;CRK	7	264	153	6029	0.508402
4925	Aldosterone synthesis and secretion	ADCY3;ATP2B1;LDLR;CAMK2G	4	264	85	6029	0.514818
4064	NF-kappa B signaling pathway	TAB2;RIPK1;IKBKB;ERC1	4	264	87	6029	0.533344
531	Glycosaminoglycan degradation	HYAL2	1	264	17	6029	0.533374
450	Selenocompound metabolism	SEPHS2	1	264	17	6029	0.533374
4137	Mitophagy - animal	BCL2L13;AMBRA1;ATG5	3	264	64	6029	0.536403
4962	Vasopressin-regulated water reabsorption	ADCY3;DCTN5	2	264	41	6029	0.541864
4977	Vitamin digestion and absorption	ABCC1	1	264	18	6029	0.553864
4979	Cholesterol metabolism	NCEH1;LDLR	2	264	42	6029	0.555025
4978	Mineral absorption	SLC30A1;ATP2B1	2	264	42	6029	0.555025
5144	Malaria	SDC1;MET	2	264	42	6029	0.555025
5222	Small cell lung cancer	PIK3CB;MYC;E2F3;IKBKB	4	264	90	6029	0.560461
5412	Arrhythmogenic right ventricular cardiomyopathy (ARVC)	DAG1;CTNNB1;ITGA5	3	264	67	6029	0.567778
1524	Platinum drug resistance	PIK3CB;MDM2;PDPK1	3	264	68	6029	0.577944
4961	Endocrine and other factor-regulated calcium reabsorption	ATP2B1;CLTC	2	264	44	6029	0.580538
4640	Hematopoietic cell lineage	TFRC;ITGA5;CSF1	3	264	69	6029	0.587959
340	Histidine metabolism	ALDH1B1	1	264	20	6029	0.592195
4330	Notch signaling pathway	PSEN1;MAML1	2	264	45	6029	0.592888
4340	Hedgehog signaling pathway	SMURF1;GPR161	2	264	45	6029	0.592888
4024	cAMP signaling pathway	RAF1;ADCY3;F2R;CAMK2G;PIK3CB;ATP2B1;PDE4D	7	264	169	6029	0.615205
280	Valine, leucine and isoleucine degradation	ALDH1B1;IVD	2	264	47	6029	0.616769
515	Mannose type O-glycan biosynthesis	CHST10	1	264	22	6029	0.627244
5110	Vibrio cholerae infection	ADCY3;SEC61A1	2	264	48	6029	0.628302
3060	Protein export	SEC61A1	1	264	23	6029	0.643626
1040	Biosynthesis of unsaturated fatty acids	ELOVL6	1	264	23	6029	0.643626
4512	ECM-receptor interaction	SDC1;DAG1;ITGA5	3	264	75	6029	0.644789
561	Glycerolipid metabolism	AGPAT5;ALDH1B1	2	264	50	6029	0.650558
53	Ascorbate and aldarate metabolism	ALDH1B1	1	264	24	6029	0.659291
4966	Collecting duct acid secretion	SLC12A7	1	264	24	6029	0.659291
5321	Inflammatory bowel disease (IBD)	SMAD2;SMAD3	2	264	51	6029	0.661284
4658	Th1 and Th2 cell differentiation	MAML1;NFATC3;IKBKB	3	264	77	6029	0.662461
4670	Leukocyte transendothelial migration	PIK3CB;BCAR1;CTNNB1;ARHGAP35	4	264	103	6029	0.667278
62	Fatty acid elongation	ELOVL6	1	264	25	6029	0.67427
563	Glycosylphosphatidylinositol (GPI)-anchor biosynthesis	PIGV	1	264	25	6029	0.67427
4141	Protein processing in endoplasmic reticulum	CKAP4;HSPA1B;SEC61A1;DNAJB1;UBQLN2;RPN2	6	264	157	6029	0.691825
5414	Dilated cardiomyopathy (DCM)	ADCY3;ITGA5;DAG1	3	264	81	6029	0.695878
5134	Legionellosis	BCL2L13;HSPA1B	2	264	55	6029	0.701566
30	Pentose phosphate pathway	H6PD	1	264	27	6029	0.702287
410	beta-Alanine metabolism	ALDH1B1	1	264	27	6029	0.702287
4932	Non-alcoholic fatty liver disease (NAFLD)	IKBKB;CEBPA;PIK3CB;SOCS3;IRS1	5	264	136	6029	0.71786
5020	Prion diseases	PRNP	1	264	29	6029	0.727903
4921	Oxytocin signaling pathway	RAF1;ADCY3;NFATC3;CAMK2G;EGFR	5	264	138	6029	0.729761
3013	RNA transport	NUP155;NUP153;GEMIN5;RPP25;GEMIN4;EIF2B1	6	264	164	6029	0.731378
4720	Long-term potentiation	RAF1;CAMK2G	2	264	59	6029	0.737801
3020	RNA polymerase	POLR3H	1	264	30	6029	0.739876
4710	Circadian rhythm	BHLHE40	1	264	30	6029	0.739876
20	Citrate cycle (TCA cycle)	OGDH	1	264	30	6029	0.739876
4750	Inflammatory mediator regulation of TRP channels	CAMK2G;ADCY3;PIK3CB	3	264	87	6029	0.741236
4217	Necroptosis	CHMP1B;RIPK1;H2AFX;TNFRSF10B;CAMK2G	5	264	140	6029	0.741297
10	Glycolysis / Gluconeogenesis	ALDH1B1;ADPGK	2	264	60	6029	0.746255
4215	Apoptosis - multiple species	BIRC6	1	264	31	6029	0.751323
4973	Carbohydrate digestion and absorption	PIK3CB	1	264	32	6029	0.762268
4740	Olfactory transduction	ADCY3;CAMK2G	2	264	64	6029	0.77777
4650	Natural killer cell mediated cytotoxicity	PIK3CB;TNFRSF10B;RAF1	3	264	93	6029	0.781075
4971	Gastric acid secretion	ADCY3;CAMK2G	2	264	65	6029	0.785096
240	Pyrimidine metabolism	CANT1;UMPS;POLR3H	3	264	96	6029	0.799028
4970	Salivary secretion	ADCY3;ATP2B1	2	264	67	6029	0.799115
4610	Complement and coagulation cascades	F2R;SERPINE1	2	264	67	6029	0.799115
3030	DNA replication	FEN1	1	264	36	6029	0.801455
5152	Tuberculosis	CAMK2G;CEBPG;RAF1;ARHGEF12;CEBPB	5	264	152	6029	0.802991
4727	GABAergic synapse	SLC38A2;ADCY3	2	264	69	6029	0.812321
4972	Pancreatic secretion	ATP2B1;ADCY3	2	264	71	6029	0.824748
620	Pyruvate metabolism	ALDH1B1	1	264	39	6029	0.826559
4261	Adrenergic signaling in cardiomyocytes	ADCY3;PPP2R2D;ATP2B1;CAMK2G	4	264	130	6029	0.828377
71	Fatty acid degradation	ALDH1B1	1	264	40	6029	0.834203
4725	Cholinergic synapse	PIK3CB;ADCY3;CAMK2G	3	264	103	6029	0.836179
4911	Insulin secretion	ADCY3;CAMK2G	2	264	73	6029	0.836434
4145	Phagosome	TUBB6;TFRC;ITGA5;SEC61A1	4	264	132	6029	0.837216
5032	Morphine addiction	ADCY3;PDE4D	2	264	75	6029	0.847413
270	Cysteine and methionine metabolism	MAT2A	1	264	42	6029	0.848499
5323	Rheumatoid arthritis	CSF1;VEGFA	2	264	76	6029	0.852648
2010	ABC transporters	ABCC1	1	264	43	6029	0.855179
600	Sphingolipid metabolism	DEGS1	1	264	43	6029	0.855179
3008	Ribosome biogenesis in eukaryotes	RPP25;IMP3	2	264	77	6029	0.85772
970	Aminoacyl-tRNA biosynthesis	IARS	1	264	44	6029	0.861566
5410	Hypertrophic cardiomyopathy (HCM)	ITGA5;DAG1	2	264	78	6029	0.862632
4114	Oocyte meiosis	CAMK2G;ADCY3;IGF1R	3	264	110	6029	0.867278
520	Amino sugar and nucleotide sugar metabolism	PMM2	1	264	45	6029	0.867673
3420	Nucleotide excision repair	ERCC4	1	264	46	6029	0.873511
330	Arginine and proline metabolism	ALDH1B1	1	264	46	6029	0.873511
5014	Amyotrophic lateral sclerosis (ALS)	TOMM40L	1	264	47	6029	0.879092
564	Glycerophospholipid metabolism	AGPAT5;PLA2G15	2	264	82	6029	0.880769
140	Steroid hormone biosynthesis	CYP1B1	1	264	48	6029	0.884428
4726	Serotonergic synapse	RAF1;DUSP1	2	264	86	6029	0.896677
4713	Circadian entrainment	CAMK2G;ADCY3	2	264	87	6029	0.900334
4612	Antigen processing and presentation	HSPA1B	1	264	53	6029	0.907787
3460	Fanconi anemia pathway	ERCC4	1	264	54	6029	0.911861
4721	Synaptic vesicle cycle	CLTC	1	264	55	6029	0.915755
5168	Herpes simplex virus 1 infection	IKBKB;TAF5L;TAB2;SOCS3	4	264	157	6029	0.919005
4922	Glucagon signaling pathway	PHKB;CAMK2G	2	264	93	6029	0.919866
4724	Glutamatergic synapse	ADCY3;SLC38A2	2	264	94	6029	0.92275
230	Purine metabolism	CANT1;POLR3H;PDE4D;ADCY3	4	264	161	6029	0.927981
980	Metabolism of xenobiotics by cytochrome P450	CYP1B1	1	264	59	6029	0.929692
3320	PPAR signaling pathway	PDPK1	1	264	59	6029	0.929692
5031	Amphetamine addiction	CAMK2G	1	264	59	6029	0.929692
4918	Thyroid hormone synthesis	ADCY3	1	264	61	6029	0.935773
5140	Leishmaniasis	TAB2	1	264	62	6029	0.938614
5204	Chemical carcinogenesis	CYP1B1	1	264	64	6029	0.943926
983	Drug metabolism - other enzymes	UMPS	1	264	69	6029	0.955288
4974	Protein digestion and absorption	SLC38A2	1	264	70	6029	0.957268
5133	Pertussis	ITGA5	1	264	71	6029	0.959161
4530	Tight junction	AMOTL2;AMOTL1;PPP2R2D	3	264	151	6029	0.964955
4080	Neuroactive ligand-receptor interaction	NR3C1;F2R;MC1R;P2RY6	4	264	188	6029	0.968532
4728	Dopaminergic synapse	CAMK2G;PPP2R2D	2	264	119	6029	0.96983
4146	Peroxisome	PEX13	1	264	78	6029	0.970268
5010	Alzheimer disease	ADAM10;PSEN1;BACE2	3	264	156	6029	0.970487
5132	Salmonella infection	ARPC5L	1	264	81	6029	0.974053
5034	Alcoholism	RAF1;H2AFX;CAMKK1	3	264	161	6029	0.975189
5146	Amoebiasis	PIK3CB	1	264	85	6029	0.978363
3040	Spliceosome	HSPA1B;DHX15	2	264	131	6029	0.98105
5016	Huntington disease	CLTC;NRF1;SIN3A	3	264	177	6029	0.985912
5203	Viral carcinogenesis	GTF2E1;MDM2;PIK3CB	3	264	187	6029	0.990183
5322	Systemic lupus erythematosus	H2AFX	1	264	108	6029	0.992405
4723	Retrograde endocannabinoid signaling	ADCY3	1	264	118	6029	0.995188
4514	Cell adhesion molecules (CAMs)	SDC1	1	264	123	6029	0.996171
